# Supplementary material for: Single-step synthesis and interface tuning of core–shell metal–organic framework nanoparticles
Source: Chem Sci. 2021 Feb 9;12(12):4494–502. doi: 10.1039/d0sc03940c (PMC8179513; doi:10.1039/d0sc03940c)
Supplement: SC-012-D0SC03940C-s001 [file SC-012-D0SC03940C-s001.txt]

'COMPOSITION GRADIENT NANOPARTICLE PROFILE REFINEMENT

'KIERAN ORR, INORGANIC CHEMISTRY DEPARTMENT, UNIVERSITY OF OXFORD

'INSPIRATION TAKEN FROM FILES CREATED BY MICHAEL GAULTOIS AND HAMISH YEUNG, REFINEMENT CONCEPTION: ANDREW GOODWIN

'ANNOTATIONS GIVEN AFTER APOSTROPHES

'--------------------------------------------------------------
'Batch mode details 
'--------------------------------------------------------------

'macro data_directory {\\Mac\Home\Documents\KWPO\New_refinement_tests\ex_situ_patterns  } 	'Input the directory of files for fitting here.
''macro filename { File_Name(Run_Number) }
'
'Backup_INP
'num_runs 4 								 'total number of data files to be analized. 
'
'									 'Copy and paste table of filenames + step numbers 
'									 'between the curly brackets here: (These will be the names of the files once they have been fitted
'#list File_Name Run_Step {
'	40C_Zn05Cd05.dat 1
'	60C_Zn05Cd05.dat 2
'	80C_Zn05Cd05.dat 3
'	100C_Zn05Cd05.dat 4
'}            
'
'macro filename { File_Name(Run_Number) }

'--------------------------------------------------------------
'Refinement quality statistics
'--------------------------------------------------------------

'These give information on the quality of the fit.

'Whole pattern indicators:
	r_wp  1.16268715
	r_exp  19.5125221
	r_p  0.817984639
	gof  0.059586718						'gof = chi^2 = r_wp/r_exp
	
'Background subtracted indicators (_dash):
	r_wp_dash  31.8887811 r_p_dash  45.1313626 r_exp_dash  535.165926
	weighted_Durbin_Watson  0.125465987
	
'--------------------------------------------------------------
'Refinement flags
'--------------------------------------------------------------

iters 300    								'Maximum number of iterations before refinement will stop if convergence not reached.
chi2_convergence_criteria 0.00001       				'Defines when fit is good enough to stop the refinement.                                                            
do_errors      								'Show errors after each refined parameter. Can be commented out if refinement is taking too long.
num_runs 50
'continue_after_convergence
'--------------------------------------------------------------
'Datafile and calculation range
'--------------------------------------------------------------
xdd 81037_20sBin_2theta_00170.xy 					'First data file name of the batch

	start_X 2.5							'Starting point, change if desired	
	finish_X 15							'End point, change if desired
	'exclude 2.9 3.4						'Exclude a region of data (min max)
   x_calculation_step = Yobs_dx_at(Xo); convolution_step 4	
   									'Calculate the x step at each peak

   
'--------------------------------------------------------------
'X-rays and instrument geometry
'--------------------------------------------------------------

	'Specimen_Displacement(displ,  0.11011_0.01127 min -1 max = 1;)	
									'Sample offset along beam path in mm.		
	'Zero_Error(, 0.00050)						'Zero error of the instrument. DO NOT REFINE ZE and
									'SD simultaneously, as they are highly correlated and
									'also correlated with ADPs
lam 								
   	ymin_on_ymax 1e-4
      la 1 				
      lo 0.22946 'Wavelength (from calibration file) 			'in situ: 0.22946, ex situ: 0.82444 were used in this work
      lh 0.001
		LP_Factor(90) 						'2th angle of any monochromator. 
									'Use 90 for neutron or synchrotron
									'Use 0 for no monochromated lab data.
		Radius(10000,1835.124)					'source-sample, sample-detector distances (mm)                                  

'--------------------------------------------------------------
'Background function
'--------------------------------------------------------------

'Chebyshev polynomial coefficients (use as few terms as possible):	'defines the model being used to fit the background. Numbers given are starting coefficients for the refinement
bkg   @ 	180000 0 0 0 0 0


'--------------------------------------------------------------
' Parameter definitions
'--------------------------------------------------------------   
prm rc = 0.95								'This line defines the starting point for rc parameter. 
prm a0  17.49108 min 17.016 max 17.988					'This line defines the starting point for a0 parameter and bounds within which it can be refined.
prm sig  0.35735 min 0 max 1						'This line defines the starting point for sigma (sig) parameter and bounds within which it can be refined.
prm nu 0.5 min -20 max 20						'This line defines the starting point for nu parameter and bounds within which it can be refined.
prm csL 50 min 0							'This line defines the starting point for the crystalliste size parameter and bounds within which it can be refined.

prm !r1 0.02								'These next 50 lines define our 50 evenly spaced values or radius r that give rise to our 50 shells in the refinement. 
prm !r2 0.04								'The exclamation mark fixes these parameters so they are not refined.
prm !r3 0.06
prm !r4 0.08
prm !r5 0.10
prm !r6 0.12
prm !r7 0.14
prm !r8 0.16
prm !r9 0.18
prm !r10 0.20
prm !r11 0.22
prm !r12 0.24
prm !r13 0.26
prm !r14 0.28
prm !r15 0.30
prm !r16 0.32
prm !r17 0.34
prm !r18 0.36
prm !r19 0.38
prm !r20 0.40
prm !r21 0.42
prm !r22 0.44
prm !r23 0.46
prm !r24 0.48
prm !r25 0.50
prm !r26 0.52
prm !r27 0.54
prm !r28 0.56
prm !r29 0.58
prm !r30 0.60
prm !r31 0.62
prm !r32 0.64
prm !r33 0.66
prm !r34 0.68
prm !r35 0.70
prm !r36 0.72
prm !r37 0.74
prm !r38 0.76
prm !r39 0.78
prm !r40 0.80
prm !r41 0.82
prm !r42 0.84
prm !r43 0.86
prm !r44 0.88
prm !r45 0.90
prm !r46 0.92
prm !r47 0.94
prm !r48 0.96
prm !r49 0.98
prm !r50 1.00

prm a1 = a0 + sig * ((Abs(rc-r1))^(nu+1))/(rc-r1); :  17.8		'These next 50 lines all link the values of the lattice parameter (ai) of each shell (i) according to the model equation given in the main text
prm a2 = a0 + sig * ((Abs(rc-r2))^(nu+1))/(rc-r2); :  17.7		'This is the key to how we model our particles with 50 shells using only the 5 refineable parameters above. 
prm a3 = a0 + sig * ((Abs(rc-r3))^(nu+1))/(rc-r3); :  17.6		'ai parameters cannot refine freely as they are bounded by these equations in the paramter definitions
prm a4 = a0 + sig * ((Abs(rc-r4))^(nu+1))/(rc-r4); :  17.5
prm a5 = a0 + sig * ((Abs(rc-r5))^(nu+1))/(rc-r5); :  17.4
prm a6 = a0 + sig * ((Abs(rc-r6))^(nu+1))/(rc-r6); :  17.3
prm a7 = a0 + sig * ((Abs(rc-r7))^(nu+1))/(rc-r7); :  17.2
prm a8 = a0 + sig * ((Abs(rc-r8))^(nu+1))/(rc-r8); :  17.15
prm a9 = a0 + sig * ((Abs(rc-r9))^(nu+1))/(rc-r9); :  17.1
prm a10 = a0 + sig * ((Abs(rc-r10))^(nu+1))/(rc-r10); :  17.05
prm a11 = a0 + sig * ((Abs(rc-r11))^(nu+1))/(rc-r11); :  17.05
prm a12 = a0 + sig * ((Abs(rc-r12))^(nu+1))/(rc-r12); :  17.05
prm a13 = a0 + sig * ((Abs(rc-r13))^(nu+1))/(rc-r13); :  17.05
prm a14 = a0 + sig * ((Abs(rc-r14))^(nu+1))/(rc-r14); :  17.05
prm a15 = a0 + sig * ((Abs(rc-r15))^(nu+1))/(rc-r15); :  17.05
prm a16 = a0 + sig * ((Abs(rc-r16))^(nu+1))/(rc-r16); :  17.05
prm a17 = a0 + sig * ((Abs(rc-r17))^(nu+1))/(rc-r17); :  17.05
prm a18 = a0 + sig * ((Abs(rc-r18))^(nu+1))/(rc-r18); :  17.05
prm a19 = a0 + sig * ((Abs(rc-r19))^(nu+1))/(rc-r19); :  17.05
prm a20 = a0 + sig * ((Abs(rc-r20))^(nu+1))/(rc-r20); :  17.05
prm a21 = a0 + sig * ((Abs(rc-r21))^(nu+1))/(rc-r21); :  17.05
prm a22 = a0 + sig * ((Abs(rc-r22))^(nu+1))/(rc-r22); :  17.05
prm a23 = a0 + sig * ((Abs(rc-r23))^(nu+1))/(rc-r23); :  17.05
prm a24 = a0 + sig * ((Abs(rc-r24))^(nu+1))/(rc-r24); :  17.05
prm a25 = a0 + sig * ((Abs(rc-r25))^(nu+1))/(rc-r25); :  17.05
prm a26 = a0 + sig * ((Abs(rc-r26))^(nu+1))/(rc-r26); :  17.05
prm a27 = a0 + sig * ((Abs(rc-r27))^(nu+1))/(rc-r27); :  17.05
prm a28 = a0 + sig * ((Abs(rc-r28))^(nu+1))/(rc-r28); :  17.05
prm a29 = a0 + sig * ((Abs(rc-r29))^(nu+1))/(rc-r29); :  17.05
prm a30 = a0 + sig * ((Abs(rc-r30))^(nu+1))/(rc-r30); :  17.05
prm a31 = a0 + sig * ((Abs(rc-r31))^(nu+1))/(rc-r31); :  17.05
prm a32 = a0 + sig * ((Abs(rc-r32))^(nu+1))/(rc-r32); :  17.05
prm a33 = a0 + sig * ((Abs(rc-r33))^(nu+1))/(rc-r33); :  17.05
prm a34 = a0 + sig * ((Abs(rc-r34))^(nu+1))/(rc-r34); :  17.05
prm a35 = a0 + sig * ((Abs(rc-r35))^(nu+1))/(rc-r35); :  17.05
prm a36 = a0 + sig * ((Abs(rc-r36))^(nu+1))/(rc-r36); :  17.05
prm a37 = a0 + sig * ((Abs(rc-r37))^(nu+1))/(rc-r37); :  17.05
prm a38 = a0 + sig * ((Abs(rc-r38))^(nu+1))/(rc-r38); :  17.05
prm a39 = a0 + sig * ((Abs(rc-r39))^(nu+1))/(rc-r39); :  17.05
prm a40 = a0 + sig * ((Abs(rc-r40))^(nu+1))/(rc-r40); :  17.05
prm a41 = a0 + sig * ((Abs(rc-r41))^(nu+1))/(rc-r41); :  17.05
prm a42 = a0 + sig * ((Abs(rc-r42))^(nu+1))/(rc-r42); :  17.05
prm a43 = a0 + sig * ((Abs(rc-r43))^(nu+1))/(rc-r43); :  17.05
prm a44 = a0 + sig * ((Abs(rc-r44))^(nu+1))/(rc-r44); :  17.05
prm a45 = a0 + sig * ((Abs(rc-r45))^(nu+1))/(rc-r45); :  17.05
prm a46 = a0 + sig * ((Abs(rc-r46))^(nu+1))/(rc-r46); :  17.05
prm a47 = a0 + sig * ((Abs(rc-r47))^(nu+1))/(rc-r47); :  17.05
prm a48 = a0 + sig * ((Abs(rc-r48))^(nu+1))/(rc-r48); :  17.05
prm a49 = a0 + sig * ((Abs(rc-r49))^(nu+1))/(rc-r49); :  17.05
prm a50 = a0 + sig * ((Abs(rc-r50))^(nu+1))/(rc-r50); :  17.05

prm x1 = (a1-17.016)/0.972;:  0.85641				'These next 50 lines calculate the Cd mole fraction of each shell according to Vegard's law.  
prm x2 = (a2-17.016)/0.972;:  0.12113				'17.016 Angstroms is the literature lattice parameter for Zn-ZIF-8.
prm x3 = (a3-17.016)/0.972;:  0.12113				'17.988 Angstroms is the literature lattice parameter for Cd-ZIF-8.
prm x4 = (a4-17.016)/0.972;:  0.12113				'0.972 Angstroms is the difference in lattice parameters.
prm x5 = (a5-17.016)/0.972;:  0.12113
prm x6 = (a6-17.016)/0.972;:  0.12113
prm x7 = (a7-17.016)/0.972;:  0.12113
prm x8 = (a8-17.016)/0.972;:  0.12113
prm x9 = (a9-17.016)/0.972;:  0.12113
prm x10 = (a10-17.016)/0.972;:  0.12113
prm x11 = (a11-17.016)/0.972;:  0.12113
prm x12 = (a12-17.016)/0.972;:  0.12113
prm x13 = (a13-17.016)/0.972;:  0.12113
prm x14 = (a14-17.016)/0.972;:  0.12113
prm x15 = (a15-17.016)/0.972;:  0.12113
prm x16 = (a16-17.016)/0.972;:  0.12113
prm x17 = (a17-17.016)/0.972;:  0.12113
prm x18 = (a18-17.016)/0.972;:  0.12113
prm x19 = (a19-17.016)/0.972;:  0.12113
prm x20 = (a20-17.016)/0.972;:  0.12113
prm x21 = (a21-17.016)/0.972;:  0.12113
prm x22 = (a22-17.016)/0.972;:  0.12113
prm x23 = (a23-17.016)/0.972;:  0.12113
prm x24 = (a24-17.016)/0.972;:  0.12113
prm x25 = (a25-17.016)/0.972;:  0.12113
prm x26 = (a26-17.016)/0.972;:  0.12113
prm x27 = (a27-17.016)/0.972;:  0.12113
prm x28 = (a28-17.016)/0.972;:  0.12113
prm x29 = (a29-17.016)/0.972;:  0.12113
prm x30 = (a30-17.016)/0.972;:  0.12113
prm x31 = (a31-17.016)/0.972;:  0.12113
prm x32 = (a32-17.016)/0.972;:  0.12113
prm x33 = (a33-17.016)/0.972;:  0.12113
prm x34 = (a34-17.016)/0.972;:  0.12113
prm x35 = (a35-17.016)/0.972;:  0.12113
prm x36 = (a36-17.016)/0.972;:  0.12113
prm x37 = (a37-17.016)/0.972;:  0.12113
prm x38 = (a38-17.016)/0.972;:  0.12113
prm x39 = (a39-17.016)/0.972;:  0.12113
prm x40 = (a40-17.016)/0.972;:  0.12113
prm x41 = (a41-17.016)/0.972;:  0.12113
prm x42 = (a42-17.016)/0.972;:  0.12113
prm x43 = (a43-17.016)/0.972;:  0.12113
prm x44 = (a44-17.016)/0.972;:  0.12113
prm x45 = (a45-17.016)/0.972;:  0.12113
prm x46 = (a46-17.016)/0.972;:  0.12113
prm x47 = (a47-17.016)/0.972;:  0.12113
prm x48 = (a48-17.016)/0.972;:  0.12113
prm x49 = (a49-17.016)/0.972;:  0.12113
prm x50 = (a50-17.016)/0.972;:  0.12113

prm Stot 1
prm S1 = Stot*(r1^4);: 1				'These next 50 lines define the scale appropriate scal factor for each of the shells.
prm S2 = Stot*(r2^4);: 1				'The form of the scale factor is a constant (Stot), which is freely refineable, multiplied by the radius of each shell to the power of 4.
prm S3 = Stot*(r3^4);: 1				'The reason for the power of 4 stems from two factors:
prm S4 = Stot*(r4^4);: 1				'(i) Each shell's surface area scales with the radius squared, so it's contribution to the scattering must also scale with the radius squared
prm S5 = Stot*(r5^4);: 1				'(ii) The detected intensity is corresponds to the squared modulus of the scattered radiation
prm S6 = Stot*(r6^4);: 1				'Therefore, overall we must multiply the signature of each of the phases by a factor of the radius to the fourth power.
prm S7 = Stot*(r7^4);: 1
prm S8 = Stot*(r8^4);: 1
prm S9 = Stot*(r9^4);: 1
prm S10 = Stot*(r10^4);: 1
prm S11 = Stot*(r11^4);: 1
prm S12 = Stot*(r12^4);: 1
prm S13 = Stot*(r13^4);: 1
prm S14 = Stot*(r14^4);: 1
prm S15 = Stot*(r15^4);: 1
prm S16 = Stot*(r16^4);: 1
prm S17 = Stot*(r17^4);: 1
prm S18 = Stot*(r18^4);: 1
prm S19 = Stot*(r19^4);: 1
prm S20 = Stot*(r20^4);: 1
prm S21 = Stot*(r21^4);: 1
prm S22 = Stot*(r22^4);: 1
prm S23 = Stot*(r23^4);: 1
prm S24 = Stot*(r24^4);: 1
prm S25 = Stot*(r25^4);: 1
prm S26 = Stot*(r26^4);: 1
prm S27 = Stot*(r27^4);: 1
prm S28 = Stot*(r28^4);: 1
prm S29 = Stot*(r29^4);: 1
prm S30 = Stot*(r30^4);: 1
prm S31 = Stot*(r31^4);: 1
prm S32 = Stot*(r32^4);: 1
prm S33 = Stot*(r33^4);: 1
prm S34 = Stot*(r34^4);: 1
prm S35 = Stot*(r35^4);: 1
prm S36 = Stot*(r36^4);: 1
prm S37 = Stot*(r37^4);: 1
prm S38 = Stot*(r38^4);: 1
prm S39 = Stot*(r39^4);: 1
prm S40 = Stot*(r40^4);: 1
prm S41 = Stot*(r41^4);: 1
prm S42 = Stot*(r42^4);: 1
prm S43 = Stot*(r43^4);: 1
prm S44 = Stot*(r44^4);: 1
prm S45 = Stot*(r45^4);: 1
prm S46 = Stot*(r46^4);: 1
prm S47 = Stot*(r47^4);: 1
prm S48 = Stot*(r48^4);: 1
prm S49 = Stot*(r49^4);: 1
prm S50 = Stot*(r50^4);: 1

'--------------------------------------------------------------
'Information on structure
'Type in phase/space group/cell etc
'Comment in/out sections as needed
'--------------------------------------------------------------
str
a =a1;:  17.848429`_0.012306											'require that all lattice parameters are equal (cubic symmetry)
b =a1;:  17.848429`_0.012306											'For phase i, the relevant lattice parameter to use is ai
c =a1;:  17.848429`_0.012306
al 90														'Angles between unit cell vectors are all started at 90 degrees (cubic symmetry)
be 90
ga 90
space_group "I -4 3 m"												'Input crystal's space group here
site C1   occ C 1.0   x 0.37840000 y   0.00540000  z 0.62160000     beq 1					'These lines that follow outline the atomic positions from a cif file
site C2   occ C 1.0   x 0.37090000 y   -0.10190000 z  0.687340      beq 1
site C3   occ C 1.0   x 0.40290000 y   0.08340000  z 0.59710000     beq 1
site H1     x 0.41137       y -0.15486      z 0.69119       occ H    1          beq 1.381 
site H3A    x 0.33784       y 0.11461       z 0.58745       occ H    0.5        beq 1.726 
site H3B    x 0.36681       y 0.12035       z 0.6742        occ H    0.5        beq 1.726 
site H3C    x 0.42721       y 0.10763       z 0.60647       occ H    0.5        beq 1.726 
site N1   occ N 1.0   x 0.41093000 y   -0.03440000 z  0.682950      beq 1						
site Cd  occ  Cd =x1; x 0.50000000 y 0.00000000    z   0.75000000   beq 1					'The site occupancy of Cd for each shell, i, is equal to the Cd mole fraction, xi, calculated above.
site Zn  occ  Zn =(1-x1); x 0.50000000 y 0.00000000    z   0.75000000   beq 1					'The site occupancy of Zn for each shell, i, is equal to one minus the Cd mole fraction, xi, calculated above.
site N21    x  0.05883`_0.07083 y  0.31694`_0.21747 z  0.38430`_0.45883 occ N    0.5000     beq 5.268
site N21    x -0.02877`_0.63928 y  0.30540`_1.17355 z  0.44391`_1.44064 occ N    0.5000     beq 5.268
scale =0.0001 Stot*(r1^4);											'Refinement was most stable when strating with scale=0.001 Stot*(ri^4)
weight_percent wp1 1		
r_bragg  1.08519119
	'	TCHZ_Peak_Type(pku,-1.00000_LIMIT_MIN_-1,pkv,  0.17088_LIMIT_MAX_0.270876379,pkw, -0.00266,!pkz, 0.0000,pky, 0.43281_LIMIT_MIN_0.232811241,!pkx, 0.0000)	'Details peakshape parameters according to the Thompson, Cox, Hastings, Pseudo Voigt peak shape.

		Phase_Density_g_on_cm3( 1.12560`_0.00233)
		
		CS_L(cs, =csL;)											'Refines the crystallite size parameter. Included to initially to just give finte peak broadening, but the particle sizes calculated actually match well with the data presented in the main text.
	
'------------------------------------------------------------------------------
	
str														'The above lines of the refinement now repeat for the 49 remaining shells in the refinement...
a =a2;:  17.133736`_0.012306
b =a2;:  17.133736`_0.012306
c =a2;:  17.133736`_0.012306
al 90
be 90
ga 90
space_group "I -4 3 m"
site C1   occ C 1.0   x 0.37840000 y   0.00540000  z 0.62160000     beq 1
site C2   occ C 1.0   x 0.37090000 y   -0.10190000 z  0.687340      beq 1
site C3   occ C 1.0   x 0.40290000 y   0.08340000  z 0.59710000     beq 1
site H1     x 0.41137       y -0.15486      z 0.69119       occ H    1          beq 1.381 
site H3A    x 0.33784       y 0.11461       z 0.58745       occ H    0.5        beq 1.726 
site H3B    x 0.36681       y 0.12035       z 0.6742        occ H    0.5        beq 1.726 
site H3C    x 0.42721       y 0.10763       z 0.60647       occ H    0.5        beq 1.726 
site N1   occ N 1.0   x 0.41093000 y   -0.03440000 z  0.682950      beq 1
site Cd  occ  Cd =x2; x 0.50000000 y 0.00000000    z   0.75000000   beq 1
site Zn  occ  Zn =(1-x2); x 0.50000000 y 0.00000000    z   0.75000000   beq 1
site N21    x  0.05883`_0.07083 y  0.31694`_0.21747 z  0.38430`_0.45883 occ N    0.5000     beq 5.268
site N21    x -0.02877`_0.63928 y  0.30540`_1.17355 z  0.44391`_1.44064 occ N    0.5000     beq 5.268
scale =0.0001 Stot*(r2^4);
weight_percent wp2 1		
r_bragg  0.587913186
	'	TCHZ_Peak_Type(pku,-1.00000_LIMIT_MIN_-1,pkv,  0.17088_LIMIT_MAX_0.270876379,pkw, -0.00266,!pkz, 0.0000,pky, 0.43281_LIMIT_MIN_0.232811241,!pkx, 0.0000)
	'	Simple_Axial_Model(axial,10)
		Phase_Density_g_on_cm3( 1.13557`_0.00245)
		'view_structure
		
	'	CS_G(@, 300)
		CS_L(cs, =csL;)
	'	Strain_L(@, .05)
	'	Strain_G(@, 0.00561`_LIMIT_MIN_0.0001)
	
''------------------------------------------------------------------------------
	
str
a =a3;:  17.133736`_0.012306
b =a3;:  17.133736`_0.012306
c =a3;:  17.133736`_0.012306
al 90
be 90
ga 90
space_group "I -4 3 m"
site C1   occ C 1.0   x 0.37840000 y   0.00540000  z 0.62160000     beq 1
site C2   occ C 1.0   x 0.37090000 y   -0.10190000 z  0.687340      beq 1
site C3   occ C 1.0   x 0.40290000 y   0.08340000  z 0.59710000     beq 1
site H1     x 0.41137       y -0.15486      z 0.69119       occ H    1          beq 1.381 
site H3A    x 0.33784       y 0.11461       z 0.58745       occ H    0.5        beq 1.726 
site H3B    x 0.36681       y 0.12035       z 0.6742        occ H    0.5        beq 1.726 
site H3C    x 0.42721       y 0.10763       z 0.60647       occ H    0.5        beq 1.726 
site N1   occ N 1.0   x 0.41093000 y   -0.03440000 z  0.682950      beq 1
site Cd  occ  Cd =x3; x 0.50000000 y 0.00000000    z   0.75000000   beq 1
site Zn  occ  Zn =(1-x3); x 0.50000000 y 0.00000000    z   0.75000000   beq 1
site N21    x  0.05883`_0.07083 y  0.31694`_0.21747 z  0.38430`_0.45883 occ N    0.5000     beq 5.268
site N21    x -0.02877`_0.63928 y  0.30540`_1.17355 z  0.44391`_1.44064 occ N    0.5000     beq 5.268
scale =0.0001 Stot*(r3^4);
weight_percent wp3 1		
r_bragg  0.587913186
	'	TCHZ_Peak_Type(pku,-1.00000_LIMIT_MIN_-1,pkv,  0.17088_LIMIT_MAX_0.270876379,pkw, -0.00266,!pkz, 0.0000,pky, 0.43281_LIMIT_MIN_0.232811241,!pkx, 0.0000)
	'	Simple_Axial_Model(axial,10)
		Phase_Density_g_on_cm3( 1.13557`_0.00245)
		'view_structure
		
	'	CS_G(@, 300)
		CS_L(cs, =csL;)
	'	Strain_L(@, .05)
	'	Strain_G(@, 0.00561`_LIMIT_MIN_0.0001)
	
'------------------------------------------------------------------------------
	
str
a =a4;:  17.133736`_0.012306
b =a4;:  17.133736`_0.012306
c =a4;:  17.133736`_0.012306
al 90
be 90
ga 90
space_group "I -4 3 m"
site C1   occ C 1.0   x 0.37840000 y   0.00540000  z 0.62160000     beq 1
site C2   occ C 1.0   x 0.37090000 y   -0.10190000 z  0.687340      beq 1
site C3   occ C 1.0   x 0.40290000 y   0.08340000  z 0.59710000     beq 1
site H1     x 0.41137       y -0.15486      z 0.69119       occ H    1          beq 1.381 
site H3A    x 0.33784       y 0.11461       z 0.58745       occ H    0.5        beq 1.726 
site H3B    x 0.36681       y 0.12035       z 0.6742        occ H    0.5        beq 1.726 
site H3C    x 0.42721       y 0.10763       z 0.60647       occ H    0.5        beq 1.726 
site N1   occ N 1.0   x 0.41093000 y   -0.03440000 z  0.682950      beq 1
site Cd  occ  Cd =x4; x 0.50000000 y 0.00000000    z   0.75000000   beq 1
site Zn  occ  Zn =(1-x4); x 0.50000000 y 0.00000000    z   0.75000000   beq 1
site N21    x  0.05883`_0.07083 y  0.31694`_0.21747 z  0.38430`_0.45883 occ N    0.5000     beq 5.268
site N21    x -0.02877`_0.63928 y  0.30540`_1.17355 z  0.44391`_1.44064 occ N    0.5000     beq 5.268
scale =0.0001 Stot*(r4^4);
weight_percent wp4 1		
r_bragg  0.587913186
	'	TCHZ_Peak_Type(pku,-1.00000_LIMIT_MIN_-1,pkv,  0.17088_LIMIT_MAX_0.270876379,pkw, -0.00266,!pkz, 0.0000,pky, 0.43281_LIMIT_MIN_0.232811241,!pkx, 0.0000)
	'	Simple_Axial_Model(axial,10)
		Phase_Density_g_on_cm3( 1.13557`_0.00245)
		'view_structure
		
	'	CS_G(@, 300)
		CS_L(cs, =csL;)
	'	Strain_L(@, .05)
	'	Strain_G(@, 0.00561`_LIMIT_MIN_0.0001)	
	
'------------------------------------------------------------------------------
	
str
a =a5;:  17.133736`_0.012306
b =a5;:  17.133736`_0.012306
c =a5;:  17.133736`_0.012306
al 90
be 90
ga 90
space_group "I -4 3 m"
site C1   occ C 1.0   x 0.37840000 y   0.00540000  z 0.62160000     beq 1
site C2   occ C 1.0   x 0.37090000 y   -0.10190000 z  0.687340      beq 1
site C3   occ C 1.0   x 0.40290000 y   0.08340000  z 0.59710000     beq 1
site H1     x 0.41137       y -0.15486      z 0.69119       occ H    1          beq 1.381 
site H3A    x 0.33784       y 0.11461       z 0.58745       occ H    0.5        beq 1.726 
site H3B    x 0.36681       y 0.12035       z 0.6742        occ H    0.5        beq 1.726 
site H3C    x 0.42721       y 0.10763       z 0.60647       occ H    0.5        beq 1.726 
site N1   occ N 1.0   x 0.41093000 y   -0.03440000 z  0.682950      beq 1
site Cd  occ  Cd =x5; x 0.50000000 y 0.00000000    z   0.75000000   beq 1
site Zn  occ  Zn =(1-x5); x 0.50000000 y 0.00000000    z   0.75000000   beq 1
site N21    x  0.05883`_0.07083 y  0.31694`_0.21747 z  0.38430`_0.45883 occ N    0.5000     beq 5.268
site N21    x -0.02877`_0.63928 y  0.30540`_1.17355 z  0.44391`_1.44064 occ N    0.5000     beq 5.268
scale =0.0001 Stot*(r5^4);
weight_percent wp5 1		
r_bragg  0.587913186
	'	TCHZ_Peak_Type(pku,-1.00000_LIMIT_MIN_-1,pkv,  0.17088_LIMIT_MAX_0.270876379,pkw, -0.00266,!pkz, 0.0000,pky, 0.43281_LIMIT_MIN_0.232811241,!pkx, 0.0000)
	'	Simple_Axial_Model(axial,10)
		Phase_Density_g_on_cm3( 1.13557`_0.00245)
		'view_structure
		
	'	CS_G(@, 300)
		CS_L(cs, =csL;)
	'	Strain_L(@, .05)
	'	Strain_G(@, 0.00561`_LIMIT_MIN_0.0001)
	
''------------------------------------------------------------------------------
	
str
a =a6;:  17.133736`_0.012306
b =a6;:  17.133736`_0.012306
c =a6;:  17.133736`_0.012306
al 90
be 90
ga 90
space_group "I -4 3 m"
site C1   occ C 1.0   x 0.37840000 y   0.00540000  z 0.62160000     beq 1
site C2   occ C 1.0   x 0.37090000 y   -0.10190000 z  0.687340      beq 1
site C3   occ C 1.0   x 0.40290000 y   0.08340000  z 0.59710000     beq 1
site H1     x 0.41137       y -0.15486      z 0.69119       occ H    1          beq 1.381 
site H3A    x 0.33784       y 0.11461       z 0.58745       occ H    0.5        beq 1.726 
site H3B    x 0.36681       y 0.12035       z 0.6742        occ H    0.5        beq 1.726 
site H3C    x 0.42721       y 0.10763       z 0.60647       occ H    0.5        beq 1.726 
site N1   occ N 1.0   x 0.41093000 y   -0.03440000 z  0.682950      beq 1
site Cd  occ  Cd =x6; x 0.50000000 y 0.00000000    z   0.75000000   beq 1
site Zn  occ  Zn =(1-x6); x 0.50000000 y 0.00000000    z   0.75000000   beq 1
site N21    x  0.05883`_0.07083 y  0.31694`_0.21747 z  0.38430`_0.45883 occ N    0.5000     beq 5.268
site N21    x -0.02877`_0.63928 y  0.30540`_1.17355 z  0.44391`_1.44064 occ N    0.5000     beq 5.268
scale =0.0001 Stot*(r6^4);
weight_percent wp6 1		
r_bragg  0.587913186
	'	TCHZ_Peak_Type(pku,-1.00000_LIMIT_MIN_-1,pkv,  0.17088_LIMIT_MAX_0.270876379,pkw, -0.00266,!pkz, 0.0000,pky, 0.43281_LIMIT_MIN_0.232811241,!pkx, 0.0000)
	'	Simple_Axial_Model(axial,10)
		Phase_Density_g_on_cm3( 1.13557`_0.00245)
		'view_structure
		
	'	CS_G(@, 300)
		CS_L(cs, =csL;)
	'	Strain_L(@, .05)
	'	Strain_G(@, 0.00561`_LIMIT_MIN_0.0001)
	
'------------------------------------------------------------------------------
	
str
a =a7;:  17.133736`_0.012306
b =a7;:  17.133736`_0.012306
c =a7;:  17.133736`_0.012306
al 90
be 90
ga 90
space_group "I -4 3 m"
site C1   occ C 1.0   x 0.37840000 y   0.00540000  z 0.62160000     beq 1
site C2   occ C 1.0   x 0.37090000 y   -0.10190000 z  0.687340      beq 1
site C3   occ C 1.0   x 0.40290000 y   0.08340000  z 0.59710000     beq 1
site H1     x 0.41137       y -0.15486      z 0.69119       occ H    1          beq 1.381 
site H3A    x 0.33784       y 0.11461       z 0.58745       occ H    0.5        beq 1.726 
site H3B    x 0.36681       y 0.12035       z 0.6742        occ H    0.5        beq 1.726 
site H3C    x 0.42721       y 0.10763       z 0.60647       occ H    0.5        beq 1.726 
site N1   occ N 1.0   x 0.41093000 y   -0.03440000 z  0.682950      beq 1
site Cd  occ  Cd =x7; x 0.50000000 y 0.00000000    z   0.75000000   beq 1
site Zn  occ  Zn =(1-x7); x 0.50000000 y 0.00000000    z   0.75000000   beq 1
site N21    x  0.05883`_0.07083 y  0.31694`_0.21747 z  0.38430`_0.45883 occ N    0.5000     beq 5.268
site N21    x -0.02877`_0.63928 y  0.30540`_1.17355 z  0.44391`_1.44064 occ N    0.5000     beq 5.268
scale =0.0001 Stot*(r7^4);
weight_percent wp7 1		
r_bragg  0.587913186
	'	TCHZ_Peak_Type(pku,-1.00000_LIMIT_MIN_-1,pkv,  0.17088_LIMIT_MAX_0.270876379,pkw, -0.00266,!pkz, 0.0000,pky, 0.43281_LIMIT_MIN_0.232811241,!pkx, 0.0000)
	'	Simple_Axial_Model(axial,10)
		Phase_Density_g_on_cm3( 1.13557`_0.00245)
		'view_structure
		
	'	CS_G(@, 300)
		CS_L(cs, =csL;)
	'	Strain_L(@, .05)
	'	Strain_G(@, 0.00561`_LIMIT_MIN_0.0001)
	
'------------------------------------------------------------------------------
	
str
a =a8;:  17.133736`_0.012306
b =a8;:  17.133736`_0.012306
c =a8;:  17.133736`_0.012306
al 90
be 90
ga 90
space_group "I -4 3 m"
site C1   occ C 1.0   x 0.37840000 y   0.00540000  z 0.62160000     beq 1
site C2   occ C 1.0   x 0.37090000 y   -0.10190000 z  0.687340      beq 1
site C3   occ C 1.0   x 0.40290000 y   0.08340000  z 0.59710000     beq 1
site H1     x 0.41137       y -0.15486      z 0.69119       occ H    1          beq 1.381 
site H3A    x 0.33784       y 0.11461       z 0.58745       occ H    0.5        beq 1.726 
site H3B    x 0.36681       y 0.12035       z 0.6742        occ H    0.5        beq 1.726 
site H3C    x 0.42721       y 0.10763       z 0.60647       occ H    0.5        beq 1.726 
site N1   occ N 1.0   x 0.41093000 y   -0.03440000 z  0.682950      beq 1
site Cd  occ  Cd =x8; x 0.50000000 y 0.00000000    z   0.75000000   beq 1
site Zn  occ  Zn =(1-x8); x 0.50000000 y 0.00000000    z   0.75000000   beq 1
site N21    x  0.05883`_0.07083 y  0.31694`_0.21747 z  0.38430`_0.45883 occ N    0.5000     beq 5.268
site N21    x -0.02877`_0.63928 y  0.30540`_1.17355 z  0.44391`_1.44064 occ N    0.5000     beq 5.268
scale =0.0001 Stot*(r8^4);
weight_percent wp8 1		
r_bragg  0.587913186
	'	TCHZ_Peak_Type(pku,-1.00000_LIMIT_MIN_-1,pkv,  0.17088_LIMIT_MAX_0.270876379,pkw, -0.00266,!pkz, 0.0000,pky, 0.43281_LIMIT_MIN_0.232811241,!pkx, 0.0000)
	'	Simple_Axial_Model(axial,10)
		Phase_Density_g_on_cm3( 1.13557`_0.00245)
		'view_structure
		
	'	CS_G(@, 300)
		CS_L(cs, =csL;)
	'	Strain_L(@, .05)
	'	Strain_G(@, 0.00561`_LIMIT_MIN_0.0001)
	
'------------------------------------------------------------------------------
	
str
a =a9;:  17.133736`_0.012306
b =a9;:  17.133736`_0.012306
c =a9;:  17.133736`_0.012306
al 90
be 90
ga 90
space_group "I -4 3 m"
site C1   occ C 1.0   x 0.37840000 y   0.00540000  z 0.62160000     beq 1
site C2   occ C 1.0   x 0.37090000 y   -0.10190000 z  0.687340      beq 1
site C3   occ C 1.0   x 0.40290000 y   0.08340000  z 0.59710000     beq 1
site H1     x 0.41137       y -0.15486      z 0.69119       occ H    1          beq 1.381 
site H3A    x 0.33784       y 0.11461       z 0.58745       occ H    0.5        beq 1.726 
site H3B    x 0.36681       y 0.12035       z 0.6742        occ H    0.5        beq 1.726 
site H3C    x 0.42721       y 0.10763       z 0.60647       occ H    0.5        beq 1.726 
site N1   occ N 1.0   x 0.41093000 y   -0.03440000 z  0.682950      beq 1
site Cd  occ  Cd =x9; x 0.50000000 y 0.00000000    z   0.75000000   beq 1
site Zn  occ  Zn =(1-x9); x 0.50000000 y 0.00000000    z   0.75000000   beq 1
site N21    x  0.05883`_0.07083 y  0.31694`_0.21747 z  0.38430`_0.45883 occ N    0.5000     beq 5.268
site N21    x -0.02877`_0.63928 y  0.30540`_1.17355 z  0.44391`_1.44064 occ N    0.5000     beq 5.268
scale =0.0001 Stot*(r9^4);
weight_percent wp9 1		
r_bragg  0.587913186
	'	TCHZ_Peak_Type(pku,-1.00000_LIMIT_MIN_-1,pkv,  0.17088_LIMIT_MAX_0.270876379,pkw, -0.00266,!pkz, 0.0000,pky, 0.43281_LIMIT_MIN_0.232811241,!pkx, 0.0000)
	'	Simple_Axial_Model(axial,10)
		Phase_Density_g_on_cm3( 1.13557`_0.00245)
		'view_structure
		
	'	CS_G(@, 300)
		CS_L(cs, =csL;)
	'	Strain_L(@, .05)
	'	Strain_G(@, 0.00561`_LIMIT_MIN_0.0001)
	
'------------------------------------------------------------------------------
	
str
a =a10;:  17.133736`_0.012306
b =a10;:  17.133736`_0.012306
c =a10;:  17.133736`_0.012306
al 90
be 90
ga 90
space_group "I -4 3 m"
site C1   occ C 1.0   x 0.37840000 y   0.00540000  z 0.62160000     beq 1
site C2   occ C 1.0   x 0.37090000 y   -0.10190000 z  0.687340      beq 1
site C3   occ C 1.0   x 0.40290000 y   0.08340000  z 0.59710000     beq 1
site H1     x 0.41137       y -0.15486      z 0.69119       occ H    1          beq 1.381 
site H3A    x 0.33784       y 0.11461       z 0.58745       occ H    0.5        beq 1.726 
site H3B    x 0.36681       y 0.12035       z 0.6742        occ H    0.5        beq 1.726 
site H3C    x 0.42721       y 0.10763       z 0.60647       occ H    0.5        beq 1.726 
site N1   occ N 1.0   x 0.41093000 y   -0.03440000 z  0.682950      beq 1
site Cd  occ  Cd =x10; x 0.50000000 y 0.00000000    z   0.75000000   beq 1
site Zn  occ  Zn =(1-x10); x 0.50000000 y 0.00000000    z   0.75000000   beq 1
site N21    x  0.05883`_0.07083 y  0.31694`_0.21747 z  0.38430`_0.45883 occ N    0.5000     beq 5.268
site N21    x -0.02877`_0.63928 y  0.30540`_1.17355 z  0.44391`_1.44064 occ N    0.5000     beq 5.268
scale =0.0001 Stot*(r10^4);
weight_percent wp10 1		
r_bragg  0.587913186
	'	TCHZ_Peak_Type(pku,-1.00000_LIMIT_MIN_-1,pkv,  0.17088_LIMIT_MAX_0.270876379,pkw, -0.00266,!pkz, 0.0000,pky, 0.43281_LIMIT_MIN_0.232811241,!pkx, 0.0000)
	'	Simple_Axial_Model(axial,10)
		Phase_Density_g_on_cm3( 1.13557`_0.00245)
		'view_structure
		
	'	CS_G(@, 300)
		CS_L(cs, =csL;)
	'	Strain_L(@, .05)
	'	Strain_G(@, 0.00561`_LIMIT_MIN_0.0001)
	
'------------------------------------------------------------------------------
	
str
a =a11;:  17.133736`_0.012306
b =a11;:  17.133736`_0.012306
c =a11;:  17.133736`_0.012306
al 90
be 90
ga 90
space_group "I -4 3 m"
site C1   occ C 1.0   x 0.37840000 y   0.00540000  z 0.62160000     beq 1
site C2   occ C 1.0   x 0.37090000 y   -0.10190000 z  0.687340      beq 1
site C3   occ C 1.0   x 0.40290000 y   0.08340000  z 0.59710000     beq 1
site H1     x 0.41137       y -0.15486      z 0.69119       occ H    1          beq 1.381 
site H3A    x 0.33784       y 0.11461       z 0.58745       occ H    0.5        beq 1.726 
site H3B    x 0.36681       y 0.12035       z 0.6742        occ H    0.5        beq 1.726 
site H3C    x 0.42721       y 0.10763       z 0.60647       occ H    0.5        beq 1.726 
site N1   occ N 1.0   x 0.41093000 y   -0.03440000 z  0.682950      beq 1
site Cd  occ  Cd =x11; x 0.50000000 y 0.00000000    z   0.75000000   beq 1
site Zn  occ  Zn =(1-x11); x 0.50000000 y 0.00000000    z   0.75000000   beq 1
site N21    x  0.05883`_0.07083 y  0.31694`_0.21747 z  0.38430`_0.45883 occ N    0.5000     beq 5.268
site N21    x -0.02877`_0.63928 y  0.30540`_1.17355 z  0.44391`_1.44064 occ N    0.5000     beq 5.268
scale =0.0001 Stot*(r11^4);
weight_percent wp11 1		
r_bragg  0.587913186
	'	TCHZ_Peak_Type(pku,-1.00000_LIMIT_MIN_-1,pkv,  0.17088_LIMIT_MAX_0.270876379,pkw, -0.00266,!pkz, 0.0000,pky, 0.43281_LIMIT_MIN_0.232811241,!pkx, 0.0000)
	'	Simple_Axial_Model(axial,10)
		Phase_Density_g_on_cm3( 1.13557`_0.00245)
		'view_structure
		
	'	CS_G(@, 300)
		CS_L(cs, =csL;)
	'	Strain_L(@, .05)
	'	Strain_G(@, 0.00561`_LIMIT_MIN_0.0001)
	
'------------------------------------------------------------------------------
	
str
a =a12;:  17.133736`_0.012306
b =a12;:  17.133736`_0.012306
c =a12;:  17.133736`_0.012306
al 90
be 90
ga 90
space_group "I -4 3 m"
site C1   occ C 1.0   x 0.37840000 y   0.00540000  z 0.62160000     beq 1
site C2   occ C 1.0   x 0.37090000 y   -0.10190000 z  0.687340      beq 1
site C3   occ C 1.0   x 0.40290000 y   0.08340000  z 0.59710000     beq 1
site H1     x 0.41137       y -0.15486      z 0.69119       occ H    1          beq 1.381 
site H3A    x 0.33784       y 0.11461       z 0.58745       occ H    0.5        beq 1.726 
site H3B    x 0.36681       y 0.12035       z 0.6742        occ H    0.5        beq 1.726 
site H3C    x 0.42721       y 0.10763       z 0.60647       occ H    0.5        beq 1.726 
site N1   occ N 1.0   x 0.41093000 y   -0.03440000 z  0.682950      beq 1
site Cd  occ  Cd =x12; x 0.50000000 y 0.00000000    z   0.75000000   beq 1
site Zn  occ  Zn =(1-x12); x 0.50000000 y 0.00000000    z   0.75000000   beq 1
site N21    x  0.05883`_0.07083 y  0.31694`_0.21747 z  0.38430`_0.45883 occ N    0.5000     beq 5.268
site N21    x -0.02877`_0.63928 y  0.30540`_1.17355 z  0.44391`_1.44064 occ N    0.5000     beq 5.268
scale =0.0001 Stot*(r12^4);
weight_percent wp12 1		
r_bragg  0.587913186
	'	TCHZ_Peak_Type(pku,-1.00000_LIMIT_MIN_-1,pkv,  0.17088_LIMIT_MAX_0.270876379,pkw, -0.00266,!pkz, 0.0000,pky, 0.43281_LIMIT_MIN_0.232811241,!pkx, 0.0000)
	'	Simple_Axial_Model(axial,10)
		Phase_Density_g_on_cm3( 1.13557`_0.00245)
		'view_structure
		
	'	CS_G(@, 300)
		CS_L(cs, =csL;)
	'	Strain_L(@, .05)
	'	Strain_G(@, 0.00561`_LIMIT_MIN_0.0001)
	
'------------------------------------------------------------------------------
	
str
a =a13;:  17.133736`_0.012306
b =a13;:  17.133736`_0.012306
c =a13;:  17.133736`_0.012306
al 90
be 90
ga 90
space_group "I -4 3 m"
site C1   occ C 1.0   x 0.37840000 y   0.00540000  z 0.62160000     beq 1
site C2   occ C 1.0   x 0.37090000 y   -0.10190000 z  0.687340      beq 1
site C3   occ C 1.0   x 0.40290000 y   0.08340000  z 0.59710000     beq 1
site H1     x 0.41137       y -0.15486      z 0.69119       occ H    1          beq 1.381 
site H3A    x 0.33784       y 0.11461       z 0.58745       occ H    0.5        beq 1.726 
site H3B    x 0.36681       y 0.12035       z 0.6742        occ H    0.5        beq 1.726 
site H3C    x 0.42721       y 0.10763       z 0.60647       occ H    0.5        beq 1.726 
site N1   occ N 1.0   x 0.41093000 y   -0.03440000 z  0.682950      beq 1
site Cd  occ  Cd =x13; x 0.50000000 y 0.00000000    z   0.75000000   beq 1
site Zn  occ  Zn =(1-x13); x 0.50000000 y 0.00000000    z   0.75000000   beq 1
site N21    x  0.05883`_0.07083 y  0.31694`_0.21747 z  0.38430`_0.45883 occ N    0.5000     beq 5.268
site N21    x -0.02877`_0.63928 y  0.30540`_1.17355 z  0.44391`_1.44064 occ N    0.5000     beq 5.268
scale =0.0001 Stot*(r13^4);
weight_percent wp13 1		
r_bragg  0.587913186
	'	TCHZ_Peak_Type(pku,-1.00000_LIMIT_MIN_-1,pkv,  0.17088_LIMIT_MAX_0.270876379,pkw, -0.00266,!pkz, 0.0000,pky, 0.43281_LIMIT_MIN_0.232811241,!pkx, 0.0000)
	'	Simple_Axial_Model(axial,10)
		Phase_Density_g_on_cm3( 1.13557`_0.00245)
		'view_structure
		
	'	CS_G(@, 300)
		CS_L(cs, =csL;)
	'	Strain_L(@, .05)
	'	Strain_G(@, 0.00561`_LIMIT_MIN_0.0001)
	
'------------------------------------------------------------------------------
	
str
a =a14;:  17.133736`_0.012306
b =a14;:  17.133736`_0.012306
c =a14;:  17.133736`_0.012306
al 90
be 90
ga 90
space_group "I -4 3 m"
site C1   occ C 1.0   x 0.37840000 y   0.00540000  z 0.62160000     beq 1
site C2   occ C 1.0   x 0.37090000 y   -0.10190000 z  0.687340      beq 1
site C3   occ C 1.0   x 0.40290000 y   0.08340000  z 0.59710000     beq 1
site H1     x 0.41137       y -0.15486      z 0.69119       occ H    1          beq 1.381 
site H3A    x 0.33784       y 0.11461       z 0.58745       occ H    0.5        beq 1.726 
site H3B    x 0.36681       y 0.12035       z 0.6742        occ H    0.5        beq 1.726 
site H3C    x 0.42721       y 0.10763       z 0.60647       occ H    0.5        beq 1.726 
site N1   occ N 1.0   x 0.41093000 y   -0.03440000 z  0.682950      beq 1
site Cd  occ  Cd =x14; x 0.50000000 y 0.00000000    z   0.75000000   beq 1
site Zn  occ  Zn =(1-x14); x 0.50000000 y 0.00000000    z   0.75000000   beq 1
site N21    x  0.05883`_0.07083 y  0.31694`_0.21747 z  0.38430`_0.45883 occ N    0.5000     beq 5.268
site N21    x -0.02877`_0.63928 y  0.30540`_1.17355 z  0.44391`_1.44064 occ N    0.5000     beq 5.268
scale =0.0001 Stot*(r14^4);
weight_percent wp14 1		
r_bragg  0.587913186
	'	TCHZ_Peak_Type(pku,-1.00000_LIMIT_MIN_-1,pkv,  0.17088_LIMIT_MAX_0.270876379,pkw, -0.00266,!pkz, 0.0000,pky, 0.43281_LIMIT_MIN_0.232811241,!pkx, 0.0000)
	'	Simple_Axial_Model(axial,10)
		Phase_Density_g_on_cm3( 1.13557`_0.00245)
		'view_structure
		
	'	CS_G(@, 300)
		CS_L(cs, =csL;)
	'	Strain_L(@, .05)
	'	Strain_G(@, 0.00561`_LIMIT_MIN_0.0001)
	
'------------------------------------------------------------------------------
	
str
a =a15;:  17.133736`_0.012306
b =a15;:  17.133736`_0.012306
c =a15;:  17.133736`_0.012306
al 90
be 90
ga 90
space_group "I -4 3 m"
site C1   occ C 1.0   x 0.37840000 y   0.00540000  z 0.62160000     beq 1
site C2   occ C 1.0   x 0.37090000 y   -0.10190000 z  0.687340      beq 1
site C3   occ C 1.0   x 0.40290000 y   0.08340000  z 0.59710000     beq 1
site H1     x 0.41137       y -0.15486      z 0.69119       occ H    1          beq 1.381 
site H3A    x 0.33784       y 0.11461       z 0.58745       occ H    0.5        beq 1.726 
site H3B    x 0.36681       y 0.12035       z 0.6742        occ H    0.5        beq 1.726 
site H3C    x 0.42721       y 0.10763       z 0.60647       occ H    0.5        beq 1.726 
site N1   occ N 1.0   x 0.41093000 y   -0.03440000 z  0.682950      beq 1
site Cd  occ  Cd =x15; x 0.50000000 y 0.00000000    z   0.75000000   beq 1
site Zn  occ  Zn =(1-x15); x 0.50000000 y 0.00000000    z   0.75000000   beq 1
site N21    x  0.05883`_0.07083 y  0.31694`_0.21747 z  0.38430`_0.45883 occ N    0.5000     beq 5.268
site N21    x -0.02877`_0.63928 y  0.30540`_1.17355 z  0.44391`_1.44064 occ N    0.5000     beq 5.268
scale =0.0001 Stot*(r15^4);
weight_percent wp15 1		
r_bragg  0.587913186
	'	TCHZ_Peak_Type(pku,-1.00000_LIMIT_MIN_-1,pkv,  0.17088_LIMIT_MAX_0.270876379,pkw, -0.00266,!pkz, 0.0000,pky, 0.43281_LIMIT_MIN_0.232811241,!pkx, 0.0000)
	'	Simple_Axial_Model(axial,10)
		Phase_Density_g_on_cm3( 1.13557`_0.00245)
		'view_structure
		
	'	CS_G(@, 300)
		CS_L(cs, =csL;)
	'	Strain_L(@, .05)
	'	Strain_G(@, 0.00561`_LIMIT_MIN_0.0001)
		
'------------------------------------------------------------------------------
	
str
a =a16;:  17.133736`_0.012306
b =a16;:  17.133736`_0.012306
c =a16;:  17.133736`_0.012306
al 90
be 90
ga 90
space_group "I -4 3 m"
site C1   occ C 1.0   x 0.37840000 y   0.00540000  z 0.62160000     beq 1
site C2   occ C 1.0   x 0.37090000 y   -0.10190000 z  0.687340      beq 1
site C3   occ C 1.0   x 0.40290000 y   0.08340000  z 0.59710000     beq 1
site H1     x 0.41137       y -0.15486      z 0.69119       occ H    1          beq 1.381 
site H3A    x 0.33784       y 0.11461       z 0.58745       occ H    0.5        beq 1.726 
site H3B    x 0.36681       y 0.12035       z 0.6742        occ H    0.5        beq 1.726 
site H3C    x 0.42721       y 0.10763       z 0.60647       occ H    0.5        beq 1.726 
site N1   occ N 1.0   x 0.41093000 y   -0.03440000 z  0.682950      beq 1
site Cd  occ  Cd =x16; x 0.50000000 y 0.00000000    z   0.75000000   beq 1
site Zn  occ  Zn =(1-x16); x 0.50000000 y 0.00000000    z   0.75000000   beq 1
site N21    x  0.05883`_0.07083 y  0.31694`_0.21747 z  0.38430`_0.45883 occ N    0.5000     beq 5.268
site N21    x -0.02877`_0.63928 y  0.30540`_1.17355 z  0.44391`_1.44064 occ N    0.5000     beq 5.268
scale =0.0001 Stot*(r16^4);
weight_percent wp16 1		
r_bragg  0.587913186
	'	TCHZ_Peak_Type(pku,-1.00000_LIMIT_MIN_-1,pkv,  0.17088_LIMIT_MAX_0.270876379,pkw, -0.00266,!pkz, 0.0000,pky, 0.43281_LIMIT_MIN_0.232811241,!pkx, 0.0000)
	'	Simple_Axial_Model(axial,10)
		Phase_Density_g_on_cm3( 1.13557`_0.00245)
		'view_structure
		
	'	CS_G(@, 300)
		CS_L(cs, =csL;)
	'	Strain_L(@, .05)
	'	Strain_G(@, 0.00561`_LIMIT_MIN_0.0001)
	
'------------------------------------------------------------------------------
	
str
a =a17;:  17.133736`_0.012306
b =a17;:  17.133736`_0.012306
c =a17;:  17.133736`_0.012306
al 90
be 90
ga 90
space_group "I -4 3 m"
site C1   occ C 1.0   x 0.37840000 y   0.00540000  z 0.62160000     beq 1
site C2   occ C 1.0   x 0.37090000 y   -0.10190000 z  0.687340      beq 1
site C3   occ C 1.0   x 0.40290000 y   0.08340000  z 0.59710000     beq 1
site H1     x 0.41137       y -0.15486      z 0.69119       occ H    1          beq 1.381 
site H3A    x 0.33784       y 0.11461       z 0.58745       occ H    0.5        beq 1.726 
site H3B    x 0.36681       y 0.12035       z 0.6742        occ H    0.5        beq 1.726 
site H3C    x 0.42721       y 0.10763       z 0.60647       occ H    0.5        beq 1.726 
site N1   occ N 1.0   x 0.41093000 y   -0.03440000 z  0.682950      beq 1
site Cd  occ  Cd =x17; x 0.50000000 y 0.00000000    z   0.75000000   beq 1
site Zn  occ  Zn =(1-x17); x 0.50000000 y 0.00000000    z   0.75000000   beq 1
site N21    x  0.05883`_0.07083 y  0.31694`_0.21747 z  0.38430`_0.45883 occ N    0.5000     beq 5.268
site N21    x -0.02877`_0.63928 y  0.30540`_1.17355 z  0.44391`_1.44064 occ N    0.5000     beq 5.268
scale =0.0001 Stot*(r17^4);
weight_percent wp17 1		
r_bragg  0.587913186
	'	TCHZ_Peak_Type(pku,-1.00000_LIMIT_MIN_-1,pkv,  0.17088_LIMIT_MAX_0.270876379,pkw, -0.00266,!pkz, 0.0000,pky, 0.43281_LIMIT_MIN_0.232811241,!pkx, 0.0000)
	'	Simple_Axial_Model(axial,10)
		Phase_Density_g_on_cm3( 1.13557`_0.00245)
		'view_structure
		
	'	CS_G(@, 300)
		CS_L(cs, =csL;)
	'	Strain_L(@, .05)
	'	Strain_G(@, 0.00561`_LIMIT_MIN_0.0001)
	
'------------------------------------------------------------------------------
	
str
a =a18;:  17.133736`_0.012306
b =a18;:  17.133736`_0.012306
c =a18;:  17.133736`_0.012306
al 90
be 90
ga 90
space_group "I -4 3 m"
site C1   occ C 1.0   x 0.37840000 y   0.00540000  z 0.62160000     beq 1
site C2   occ C 1.0   x 0.37090000 y   -0.10190000 z  0.687340      beq 1
site C3   occ C 1.0   x 0.40290000 y   0.08340000  z 0.59710000     beq 1
site H1     x 0.41137       y -0.15486      z 0.69119       occ H    1          beq 1.381 
site H3A    x 0.33784       y 0.11461       z 0.58745       occ H    0.5        beq 1.726 
site H3B    x 0.36681       y 0.12035       z 0.6742        occ H    0.5        beq 1.726 
site H3C    x 0.42721       y 0.10763       z 0.60647       occ H    0.5        beq 1.726 
site N1   occ N 1.0   x 0.41093000 y   -0.03440000 z  0.682950      beq 1
site Cd  occ  Cd =x18; x 0.50000000 y 0.00000000    z   0.75000000   beq 1
site Zn  occ  Zn =(1-x18); x 0.50000000 y 0.00000000    z   0.75000000   beq 1
site N21    x  0.05883`_0.07083 y  0.31694`_0.21747 z  0.38430`_0.45883 occ N    0.5000     beq 5.268
site N21    x -0.02877`_0.63928 y  0.30540`_1.17355 z  0.44391`_1.44064 occ N    0.5000     beq 5.268
scale =0.0001 Stot*(r18^4);
weight_percent wp18 1		
r_bragg  0.587913186
	'	TCHZ_Peak_Type(pku,-1.00000_LIMIT_MIN_-1,pkv,  0.17088_LIMIT_MAX_0.270876379,pkw, -0.00266,!pkz, 0.0000,pky, 0.43281_LIMIT_MIN_0.232811241,!pkx, 0.0000)
	'	Simple_Axial_Model(axial,10)
		Phase_Density_g_on_cm3( 1.13557`_0.00245)
		'view_structure
		
	'	CS_G(@, 300)
		CS_L(cs, =csL;)
	'	Strain_L(@, .05)
	'	Strain_G(@, 0.00561`_LIMIT_MIN_0.0001)
	
'------------------------------------------------------------------------------
	
str
a =a19;:  17.133736`_0.012306
b =a19;:  17.133736`_0.012306
c =a19;:  17.133736`_0.012306
al 90
be 90
ga 90
space_group "I -4 3 m"
site C1   occ C 1.0   x 0.37840000 y   0.00540000  z 0.62160000     beq 1
site C2   occ C 1.0   x 0.37090000 y   -0.10190000 z  0.687340      beq 1
site C3   occ C 1.0   x 0.40290000 y   0.08340000  z 0.59710000     beq 1
site H1     x 0.41137       y -0.15486      z 0.69119       occ H    1          beq 1.381 
site H3A    x 0.33784       y 0.11461       z 0.58745       occ H    0.5        beq 1.726 
site H3B    x 0.36681       y 0.12035       z 0.6742        occ H    0.5        beq 1.726 
site H3C    x 0.42721       y 0.10763       z 0.60647       occ H    0.5        beq 1.726 
site N1   occ N 1.0   x 0.41093000 y   -0.03440000 z  0.682950      beq 1
site Cd  occ  Cd =x19; x 0.50000000 y 0.00000000    z   0.75000000   beq 1
site Zn  occ  Zn =(1-x19); x 0.50000000 y 0.00000000    z   0.75000000   beq 1
site N21    x  0.05883`_0.07083 y  0.31694`_0.21747 z  0.38430`_0.45883 occ N    0.5000     beq 5.268
site N21    x -0.02877`_0.63928 y  0.30540`_1.17355 z  0.44391`_1.44064 occ N    0.5000     beq 5.268
scale =0.0001 Stot*(r19^4);
weight_percent wp19 1		
r_bragg  0.587913186
	'	TCHZ_Peak_Type(pku,-1.00000_LIMIT_MIN_-1,pkv,  0.17088_LIMIT_MAX_0.270876379,pkw, -0.00266,!pkz, 0.0000,pky, 0.43281_LIMIT_MIN_0.232811241,!pkx, 0.0000)
	'	Simple_Axial_Model(axial,10)
		Phase_Density_g_on_cm3( 1.13557`_0.00245)
		'view_structure
		
	'	CS_G(@, 300)
		CS_L(cs, =csL;)
	'	Strain_L(@, .05)
	'	Strain_G(@, 0.00561`_LIMIT_MIN_0.0001)
	
'------------------------------------------------------------------------------
	
str
a =a20;:  17.133736`_0.012306
b =a20;:  17.133736`_0.012306
c =a20;:  17.133736`_0.012306
al 90
be 90
ga 90
space_group "I -4 3 m"
site C1   occ C 1.0   x 0.37840000 y   0.00540000  z 0.62160000     beq 1
site C2   occ C 1.0   x 0.37090000 y   -0.10190000 z  0.687340      beq 1
site C3   occ C 1.0   x 0.40290000 y   0.08340000  z 0.59710000     beq 1
site H1     x 0.41137       y -0.15486      z 0.69119       occ H    1          beq 1.381 
site H3A    x 0.33784       y 0.11461       z 0.58745       occ H    0.5        beq 1.726 
site H3B    x 0.36681       y 0.12035       z 0.6742        occ H    0.5        beq 1.726 
site H3C    x 0.42721       y 0.10763       z 0.60647       occ H    0.5        beq 1.726 
site N1   occ N 1.0   x 0.41093000 y   -0.03440000 z  0.682950      beq 1
site Cd  occ  Cd =x20; x 0.50000000 y 0.00000000    z   0.75000000   beq 1
site Zn  occ  Zn =(1-x20); x 0.50000000 y 0.00000000    z   0.75000000   beq 1
site N21    x  0.05883`_0.07083 y  0.31694`_0.21747 z  0.38430`_0.45883 occ N    0.5000     beq 5.268
site N21    x -0.02877`_0.63928 y  0.30540`_1.17355 z  0.44391`_1.44064 occ N    0.5000     beq 5.268
scale =0.0001 Stot*(r20^4);
weight_percent wp20 1		
r_bragg  0.587913186
	'	TCHZ_Peak_Type(pku,-1.00000_LIMIT_MIN_-1,pkv,  0.17088_LIMIT_MAX_0.270876379,pkw, -0.00266,!pkz, 0.0000,pky, 0.43281_LIMIT_MIN_0.232811241,!pkx, 0.0000)
	'	Simple_Axial_Model(axial,10)
		Phase_Density_g_on_cm3( 1.13557`_0.00245)
		'view_structure
		
	'	CS_G(@, 300)
		CS_L(cs, =csL;)
	'	Strain_L(@, .05)
	'	Strain_G(@, 0.00561`_LIMIT_MIN_0.0001)
	
'------------------------------------------------------------------------------
	
str
a =a21;:  17.133736`_0.012306
b =a21;:  17.133736`_0.012306
c =a21;:  17.133736`_0.012306
al 90
be 90
ga 90
space_group "I -4 3 m"
site C1   occ C 1.0   x 0.37840000 y   0.00540000  z 0.62160000     beq 1
site C2   occ C 1.0   x 0.37090000 y   -0.10190000 z  0.687340      beq 1
site C3   occ C 1.0   x 0.40290000 y   0.08340000  z 0.59710000     beq 1
site H1     x 0.41137       y -0.15486      z 0.69119       occ H    1          beq 1.381 
site H3A    x 0.33784       y 0.11461       z 0.58745       occ H    0.5        beq 1.726 
site H3B    x 0.36681       y 0.12035       z 0.6742        occ H    0.5        beq 1.726 
site H3C    x 0.42721       y 0.10763       z 0.60647       occ H    0.5        beq 1.726 
site N1   occ N 1.0   x 0.41093000 y   -0.03440000 z  0.682950      beq 1
site Cd  occ  Cd =x21; x 0.50000000 y 0.00000000    z   0.75000000   beq 1
site Zn  occ  Zn =(1-x21); x 0.50000000 y 0.00000000    z   0.75000000   beq 1
site N21    x  0.05883`_0.07083 y  0.31694`_0.21747 z  0.38430`_0.45883 occ N    0.5000     beq 5.268
site N21    x -0.02877`_0.63928 y  0.30540`_1.17355 z  0.44391`_1.44064 occ N    0.5000     beq 5.268
scale =0.0001 Stot*(r21^4);
weight_percent wp21 1		
r_bragg  0.587913186
	'	TCHZ_Peak_Type(pku,-1.00000_LIMIT_MIN_-1,pkv,  0.17088_LIMIT_MAX_0.270876379,pkw, -0.00266,!pkz, 0.0000,pky, 0.43281_LIMIT_MIN_0.232811241,!pkx, 0.0000)
	'	Simple_Axial_Model(axial,10)
		Phase_Density_g_on_cm3( 1.13557`_0.00245)
		'view_structure
		
	'	CS_G(@, 300)
		CS_L(cs, =csL;)
	'	Strain_L(@, .05)
	'	Strain_G(@, 0.00561`_LIMIT_MIN_0.0001)
	
'------------------------------------------------------------------------------
	
str
a =a22;:  17.133736`_0.012306
b =a22;:  17.133736`_0.012306
c =a22;:  17.133736`_0.012306
al 90
be 90
ga 90
space_group "I -4 3 m"
site C1   occ C 1.0   x 0.37840000 y   0.00540000  z 0.62160000     beq 1
site C2   occ C 1.0   x 0.37090000 y   -0.10190000 z  0.687340      beq 1
site C3   occ C 1.0   x 0.40290000 y   0.08340000  z 0.59710000     beq 1
site H1     x 0.41137       y -0.15486      z 0.69119       occ H    1          beq 1.381 
site H3A    x 0.33784       y 0.11461       z 0.58745       occ H    0.5        beq 1.726 
site H3B    x 0.36681       y 0.12035       z 0.6742        occ H    0.5        beq 1.726 
site H3C    x 0.42721       y 0.10763       z 0.60647       occ H    0.5        beq 1.726 
site N1   occ N 1.0   x 0.41093000 y   -0.03440000 z  0.682950      beq 1
site Cd  occ  Cd =x22; x 0.50000000 y 0.00000000    z   0.75000000   beq 1
site Zn  occ  Zn =(1-x22); x 0.50000000 y 0.00000000    z   0.75000000   beq 1
site N21    x  0.05883`_0.07083 y  0.31694`_0.21747 z  0.38430`_0.45883 occ N    0.5000     beq 5.268
site N21    x -0.02877`_0.63928 y  0.30540`_1.17355 z  0.44391`_1.44064 occ N    0.5000     beq 5.268
scale =0.0001 Stot*(r22^4);
weight_percent wp22 1		
r_bragg  0.587913186
	'	TCHZ_Peak_Type(pku,-1.00000_LIMIT_MIN_-1,pkv,  0.17088_LIMIT_MAX_0.270876379,pkw, -0.00266,!pkz, 0.0000,pky, 0.43281_LIMIT_MIN_0.232811241,!pkx, 0.0000)
	'	Simple_Axial_Model(axial,10)
		Phase_Density_g_on_cm3( 1.13557`_0.00245)
		'view_structure
		
	'	CS_G(@, 300)
		CS_L(cs, =csL;)
	'	Strain_L(@, .05)
	'	Strain_G(@, 0.00561`_LIMIT_MIN_0.0001)
	
'------------------------------------------------------------------------------
	
str
a =a23;:  17.133736`_0.012306
b =a23;:  17.133736`_0.012306
c =a23;:  17.133736`_0.012306
al 90
be 90
ga 90
space_group "I -4 3 m"
site C1   occ C 1.0   x 0.37840000 y   0.00540000  z 0.62160000     beq 1
site C2   occ C 1.0   x 0.37090000 y   -0.10190000 z  0.687340      beq 1
site C3   occ C 1.0   x 0.40290000 y   0.08340000  z 0.59710000     beq 1
site H1     x 0.41137       y -0.15486      z 0.69119       occ H    1          beq 1.381 
site H3A    x 0.33784       y 0.11461       z 0.58745       occ H    0.5        beq 1.726 
site H3B    x 0.36681       y 0.12035       z 0.6742        occ H    0.5        beq 1.726 
site H3C    x 0.42721       y 0.10763       z 0.60647       occ H    0.5        beq 1.726 
site N1   occ N 1.0   x 0.41093000 y   -0.03440000 z  0.682950      beq 1
site Cd  occ  Cd =x23; x 0.50000000 y 0.00000000    z   0.75000000   beq 1
site Zn  occ  Zn =(1-x23); x 0.50000000 y 0.00000000    z   0.75000000   beq 1
site N21    x  0.05883`_0.07083 y  0.31694`_0.21747 z  0.38430`_0.45883 occ N    0.5000     beq 5.268
site N21    x -0.02877`_0.63928 y  0.30540`_1.17355 z  0.44391`_1.44064 occ N    0.5000     beq 5.268
scale =0.0001 Stot*(r23^4);
weight_percent wp23 1		
r_bragg  0.587913186
	'	TCHZ_Peak_Type(pku,-1.00000_LIMIT_MIN_-1,pkv,  0.17088_LIMIT_MAX_0.270876379,pkw, -0.00266,!pkz, 0.0000,pky, 0.43281_LIMIT_MIN_0.232811241,!pkx, 0.0000)
	'	Simple_Axial_Model(axial,10)
		Phase_Density_g_on_cm3( 1.13557`_0.00245)
		'view_structure
		
	'	CS_G(@, 300)
		CS_L(cs, =csL;)
	'	Strain_L(@, .05)
	'	Strain_G(@, 0.00561`_LIMIT_MIN_0.0001)
	
'------------------------------------------------------------------------------
	
str
a =a24;:  17.133736`_0.012306
b =a24;:  17.133736`_0.012306
c =a24;:  17.133736`_0.012306
al 90
be 90
ga 90
space_group "I -4 3 m"
site C1   occ C 1.0   x 0.37840000 y   0.00540000  z 0.62160000     beq 1
site C2   occ C 1.0   x 0.37090000 y   -0.10190000 z  0.687340      beq 1
site C3   occ C 1.0   x 0.40290000 y   0.08340000  z 0.59710000     beq 1
site H1     x 0.41137       y -0.15486      z 0.69119       occ H    1          beq 1.381 
site H3A    x 0.33784       y 0.11461       z 0.58745       occ H    0.5        beq 1.726 
site H3B    x 0.36681       y 0.12035       z 0.6742        occ H    0.5        beq 1.726 
site H3C    x 0.42721       y 0.10763       z 0.60647       occ H    0.5        beq 1.726 
site N1   occ N 1.0   x 0.41093000 y   -0.03440000 z  0.682950      beq 1
site Cd  occ  Cd =x24; x 0.50000000 y 0.00000000    z   0.75000000   beq 1
site Zn  occ  Zn =(1-x24); x 0.50000000 y 0.00000000    z   0.75000000   beq 1
site N21    x  0.05883`_0.07083 y  0.31694`_0.21747 z  0.38430`_0.45883 occ N    0.5000     beq 5.268
site N21    x -0.02877`_0.63928 y  0.30540`_1.17355 z  0.44391`_1.44064 occ N    0.5000     beq 5.268
scale =0.0001 Stot*(r24^4);
weight_percent wp24 1		
r_bragg  0.587913186
	'	TCHZ_Peak_Type(pku,-1.00000_LIMIT_MIN_-1,pkv,  0.17088_LIMIT_MAX_0.270876379,pkw, -0.00266,!pkz, 0.0000,pky, 0.43281_LIMIT_MIN_0.232811241,!pkx, 0.0000)
	'	Simple_Axial_Model(axial,10)
		Phase_Density_g_on_cm3( 1.13557`_0.00245)
		'view_structure
		
	'	CS_G(@, 300)
		CS_L(cs, =csL;)
	'	Strain_L(@, .05)
	'	Strain_G(@, 0.00561`_LIMIT_MIN_0.0001)
	
'------------------------------------------------------------------------------
	
str
a =a25;:  17.133736`_0.012306
b =a25;:  17.133736`_0.012306
c =a25;:  17.133736`_0.012306
al 90
be 90
ga 90
space_group "I -4 3 m"
site C1   occ C 1.0   x 0.37840000 y   0.00540000  z 0.62160000     beq 1
site C2   occ C 1.0   x 0.37090000 y   -0.10190000 z  0.687340      beq 1
site C3   occ C 1.0   x 0.40290000 y   0.08340000  z 0.59710000     beq 1
site H1     x 0.41137       y -0.15486      z 0.69119       occ H    1          beq 1.381 
site H3A    x 0.33784       y 0.11461       z 0.58745       occ H    0.5        beq 1.726 
site H3B    x 0.36681       y 0.12035       z 0.6742        occ H    0.5        beq 1.726 
site H3C    x 0.42721       y 0.10763       z 0.60647       occ H    0.5        beq 1.726 
site N1   occ N 1.0   x 0.41093000 y   -0.03440000 z  0.682950      beq 1
site Cd  occ  Cd =x25; x 0.50000000 y 0.00000000    z   0.75000000   beq 1
site Zn  occ  Zn =(1-x25); x 0.50000000 y 0.00000000    z   0.75000000   beq 1
site N21    x  0.05883`_0.07083 y  0.31694`_0.21747 z  0.38430`_0.45883 occ N    0.5000     beq 5.268
site N21    x -0.02877`_0.63928 y  0.30540`_1.17355 z  0.44391`_1.44064 occ N    0.5000     beq 5.268
scale =0.0001 Stot*(r25^4);
weight_percent wp25 1		
r_bragg  0.587913186
	'	TCHZ_Peak_Type(pku,-1.00000_LIMIT_MIN_-1,pkv,  0.17088_LIMIT_MAX_0.270876379,pkw, -0.00266,!pkz, 0.0000,pky, 0.43281_LIMIT_MIN_0.232811241,!pkx, 0.0000)
	'	Simple_Axial_Model(axial,10)
		Phase_Density_g_on_cm3( 1.13557`_0.00245)
		'view_structure
		
	'	CS_G(@, 300)
		CS_L(cs, =csL;)
	'	Strain_L(@, .05)
	'	Strain_G(@, 0.00561`_LIMIT_MIN_0.0001)
	
'------------------------------------------------------------------------------
	
str
a =a26;:  17.133736`_0.012306
b =a26;:  17.133736`_0.012306
c =a26;:  17.133736`_0.012306
al 90
be 90
ga 90
space_group "I -4 3 m"
site C1   occ C 1.0   x 0.37840000 y   0.00540000  z 0.62160000     beq 1
site C2   occ C 1.0   x 0.37090000 y   -0.10190000 z  0.687340      beq 1
site C3   occ C 1.0   x 0.40290000 y   0.08340000  z 0.59710000     beq 1
site H1     x 0.41137       y -0.15486      z 0.69119       occ H    1          beq 1.381 
site H3A    x 0.33784       y 0.11461       z 0.58745       occ H    0.5        beq 1.726 
site H3B    x 0.36681       y 0.12035       z 0.6742        occ H    0.5        beq 1.726 
site H3C    x 0.42721       y 0.10763       z 0.60647       occ H    0.5        beq 1.726 
site N1   occ N 1.0   x 0.41093000 y   -0.03440000 z  0.682950      beq 1
site Cd  occ  Cd =x26; x 0.50000000 y 0.00000000    z   0.75000000   beq 1
site Zn  occ  Zn =(1-x26); x 0.50000000 y 0.00000000    z   0.75000000   beq 1
site N21    x  0.05883`_0.07083 y  0.31694`_0.21747 z  0.38430`_0.45883 occ N    0.5000     beq 5.268
site N21    x -0.02877`_0.63928 y  0.30540`_1.17355 z  0.44391`_1.44064 occ N    0.5000     beq 5.268
scale =0.0001 Stot*(r26^4);
weight_percent wp26 1		
r_bragg  0.587913186
	'	TCHZ_Peak_Type(pku,-1.00000_LIMIT_MIN_-1,pkv,  0.17088_LIMIT_MAX_0.270876379,pkw, -0.00266,!pkz, 0.0000,pky, 0.43281_LIMIT_MIN_0.232811241,!pkx, 0.0000)
	'	Simple_Axial_Model(axial,10)
		Phase_Density_g_on_cm3( 1.13557`_0.00245)
		'view_structure
		
	'	CS_G(@, 300)
		CS_L(cs, =csL;)
	'	Strain_L(@, .05)
	'	Strain_G(@, 0.00561`_LIMIT_MIN_0.0001)
	
'------------------------------------------------------------------------------
	
str
a =a27;:  17.133736`_0.012306
b =a27;:  17.133736`_0.012306
c =a27;:  17.133736`_0.012306
al 90
be 90
ga 90
space_group "I -4 3 m"
site C1   occ C 1.0   x 0.37840000 y   0.00540000  z 0.62160000     beq 1
site C2   occ C 1.0   x 0.37090000 y   -0.10190000 z  0.687340      beq 1
site C3   occ C 1.0   x 0.40290000 y   0.08340000  z 0.59710000     beq 1
site H1     x 0.41137       y -0.15486      z 0.69119       occ H    1          beq 1.381 
site H3A    x 0.33784       y 0.11461       z 0.58745       occ H    0.5        beq 1.726 
site H3B    x 0.36681       y 0.12035       z 0.6742        occ H    0.5        beq 1.726 
site H3C    x 0.42721       y 0.10763       z 0.60647       occ H    0.5        beq 1.726 
site N1   occ N 1.0   x 0.41093000 y   -0.03440000 z  0.682950      beq 1
site Cd  occ  Cd =x27; x 0.50000000 y 0.00000000    z   0.75000000   beq 1
site Zn  occ  Zn =(1-x27); x 0.50000000 y 0.00000000    z   0.75000000   beq 1
site N21    x  0.05883`_0.07083 y  0.31694`_0.21747 z  0.38430`_0.45883 occ N    0.5000     beq 5.268
site N21    x -0.02877`_0.63928 y  0.30540`_1.17355 z  0.44391`_1.44064 occ N    0.5000     beq 5.268
scale =0.0001 Stot*(r27^4);
weight_percent wp27 1		
r_bragg  0.587913186
	'	TCHZ_Peak_Type(pku,-1.00000_LIMIT_MIN_-1,pkv,  0.17088_LIMIT_MAX_0.270876379,pkw, -0.00266,!pkz, 0.0000,pky, 0.43281_LIMIT_MIN_0.232811241,!pkx, 0.0000)
	'	Simple_Axial_Model(axial,10)
		Phase_Density_g_on_cm3( 1.13557`_0.00245)
		'view_structure
		
	'	CS_G(@, 300)
		CS_L(cs, =csL;)
	'	Strain_L(@, .05)
	'	Strain_G(@, 0.00561`_LIMIT_MIN_0.0001)
	
'------------------------------------------------------------------------------
	
str
a =a28;:  17.133736`_0.012306
b =a28;:  17.133736`_0.012306
c =a28;:  17.133736`_0.012306
al 90
be 90
ga 90
space_group "I -4 3 m"
site C1   occ C 1.0   x 0.37840000 y   0.00540000  z 0.62160000     beq 1
site C2   occ C 1.0   x 0.37090000 y   -0.10190000 z  0.687340      beq 1
site C3   occ C 1.0   x 0.40290000 y   0.08340000  z 0.59710000     beq 1
site H1     x 0.41137       y -0.15486      z 0.69119       occ H    1          beq 1.381 
site H3A    x 0.33784       y 0.11461       z 0.58745       occ H    0.5        beq 1.726 
site H3B    x 0.36681       y 0.12035       z 0.6742        occ H    0.5        beq 1.726 
site H3C    x 0.42721       y 0.10763       z 0.60647       occ H    0.5        beq 1.726 
site N1   occ N 1.0   x 0.41093000 y   -0.03440000 z  0.682950      beq 1
site Cd  occ  Cd =x28; x 0.50000000 y 0.00000000    z   0.75000000   beq 1
site Zn  occ  Zn =(1-x28); x 0.50000000 y 0.00000000    z   0.75000000   beq 1
site N21    x  0.05883`_0.07083 y  0.31694`_0.21747 z  0.38430`_0.45883 occ N    0.5000     beq 5.268
site N21    x -0.02877`_0.63928 y  0.30540`_1.17355 z  0.44391`_1.44064 occ N    0.5000     beq 5.268
scale =0.0001 Stot*(r28^4);
weight_percent wp28 1		
r_bragg  0.587913186
	'	TCHZ_Peak_Type(pku,-1.00000_LIMIT_MIN_-1,pkv,  0.17088_LIMIT_MAX_0.270876379,pkw, -0.00266,!pkz, 0.0000,pky, 0.43281_LIMIT_MIN_0.232811241,!pkx, 0.0000)
	'	Simple_Axial_Model(axial,10)
		Phase_Density_g_on_cm3( 1.13557`_0.00245)
		'view_structure
		
	'	CS_G(@, 300)
		CS_L(cs, =csL;)
	'	Strain_L(@, .05)
	'	Strain_G(@, 0.00561`_LIMIT_MIN_0.0001)
	
'------------------------------------------------------------------------------
	
str
a =a29;:  17.133736`_0.012306
b =a29;:  17.133736`_0.012306
c =a29;:  17.133736`_0.012306
al 90
be 90
ga 90
space_group "I -4 3 m"
site C1   occ C 1.0   x 0.37840000 y   0.00540000  z 0.62160000     beq 1
site C2   occ C 1.0   x 0.37090000 y   -0.10190000 z  0.687340      beq 1
site C3   occ C 1.0   x 0.40290000 y   0.08340000  z 0.59710000     beq 1
site H1     x 0.41137       y -0.15486      z 0.69119       occ H    1          beq 1.381 
site H3A    x 0.33784       y 0.11461       z 0.58745       occ H    0.5        beq 1.726 
site H3B    x 0.36681       y 0.12035       z 0.6742        occ H    0.5        beq 1.726 
site H3C    x 0.42721       y 0.10763       z 0.60647       occ H    0.5        beq 1.726 
site N1   occ N 1.0   x 0.41093000 y   -0.03440000 z  0.682950      beq 1
site Cd  occ  Cd =x29; x 0.50000000 y 0.00000000    z   0.75000000   beq 1
site Zn  occ  Zn =(1-x29); x 0.50000000 y 0.00000000    z   0.75000000   beq 1
site N21    x  0.05883`_0.07083 y  0.31694`_0.21747 z  0.38430`_0.45883 occ N    0.5000     beq 5.268
site N21    x -0.02877`_0.63928 y  0.30540`_1.17355 z  0.44391`_1.44064 occ N    0.5000     beq 5.268
scale =0.0001 Stot*(r29^4);
weight_percent wp29 1		
r_bragg  0.587913186
	'	TCHZ_Peak_Type(pku,-1.00000_LIMIT_MIN_-1,pkv,  0.17088_LIMIT_MAX_0.270876379,pkw, -0.00266,!pkz, 0.0000,pky, 0.43281_LIMIT_MIN_0.232811241,!pkx, 0.0000)
	'	Simple_Axial_Model(axial,10)
		Phase_Density_g_on_cm3( 1.13557`_0.00245)
		'view_structure
		
	'	CS_G(@, 300)
		CS_L(cs, =csL;)
	'	Strain_L(@, .05)
	'	Strain_G(@, 0.00561`_LIMIT_MIN_0.0001)
	
'------------------------------------------------------------------------------
	
str
a =a30;:  17.133736`_0.012306
b =a30;:  17.133736`_0.012306
c =a30;:  17.133736`_0.012306
al 90
be 90
ga 90
space_group "I -4 3 m"
site C1   occ C 1.0   x 0.37840000 y   0.00540000  z 0.62160000     beq 1
site C2   occ C 1.0   x 0.37090000 y   -0.10190000 z  0.687340      beq 1
site C3   occ C 1.0   x 0.40290000 y   0.08340000  z 0.59710000     beq 1
site H1     x 0.41137       y -0.15486      z 0.69119       occ H    1          beq 1.381 
site H3A    x 0.33784       y 0.11461       z 0.58745       occ H    0.5        beq 1.726 
site H3B    x 0.36681       y 0.12035       z 0.6742        occ H    0.5        beq 1.726 
site H3C    x 0.42721       y 0.10763       z 0.60647       occ H    0.5        beq 1.726 
site N1   occ N 1.0   x 0.41093000 y   -0.03440000 z  0.682950      beq 1
site Cd  occ  Cd =x30; x 0.50000000 y 0.00000000    z   0.75000000   beq 1
site Zn  occ  Zn =(1-x30); x 0.50000000 y 0.00000000    z   0.75000000   beq 1
site N21    x  0.05883`_0.07083 y  0.31694`_0.21747 z  0.38430`_0.45883 occ N    0.5000     beq 5.268
site N21    x -0.02877`_0.63928 y  0.30540`_1.17355 z  0.44391`_1.44064 occ N    0.5000     beq 5.268
scale =0.0001 Stot*(r30^4);
weight_percent wp30 1		
r_bragg  0.587913186
	'	TCHZ_Peak_Type(pku,-1.00000_LIMIT_MIN_-1,pkv,  0.17088_LIMIT_MAX_0.270876379,pkw, -0.00266,!pkz, 0.0000,pky, 0.43281_LIMIT_MIN_0.232811241,!pkx, 0.0000)
	'	Simple_Axial_Model(axial,10)
		Phase_Density_g_on_cm3( 1.13557`_0.00245)
		'view_structure
		
	'	CS_G(@, 300)
		CS_L(cs, =csL;)
	'	Strain_L(@, .05)
	'	Strain_G(@, 0.00561`_LIMIT_MIN_0.0001)
	
'------------------------------------------------------------------------------
	
str
a =a31;:  17.133736`_0.012306
b =a31;:  17.133736`_0.012306
c =a31;:  17.133736`_0.012306
al 90
be 90
ga 90
space_group "I -4 3 m"
site C1   occ C 1.0   x 0.37840000 y   0.00540000  z 0.62160000     beq 1
site C2   occ C 1.0   x 0.37090000 y   -0.10190000 z  0.687340      beq 1
site C3   occ C 1.0   x 0.40290000 y   0.08340000  z 0.59710000     beq 1
site H1     x 0.41137       y -0.15486      z 0.69119       occ H    1          beq 1.381 
site H3A    x 0.33784       y 0.11461       z 0.58745       occ H    0.5        beq 1.726 
site H3B    x 0.36681       y 0.12035       z 0.6742        occ H    0.5        beq 1.726 
site H3C    x 0.42721       y 0.10763       z 0.60647       occ H    0.5        beq 1.726 
site N1   occ N 1.0   x 0.41093000 y   -0.03440000 z  0.682950      beq 1
site Cd  occ  Cd =x31; x 0.50000000 y 0.00000000    z   0.75000000   beq 1
site Zn  occ  Zn =(1-x31); x 0.50000000 y 0.00000000    z   0.75000000   beq 1
site N21    x  0.05883`_0.07083 y  0.31694`_0.21747 z  0.38430`_0.45883 occ N    0.5000     beq 5.268
site N21    x -0.02877`_0.63928 y  0.30540`_1.17355 z  0.44391`_1.44064 occ N    0.5000     beq 5.268
scale =0.0001 Stot*(r31^4);
weight_percent wp31 1		
r_bragg  0.587913186
	'	TCHZ_Peak_Type(pku,-1.00000_LIMIT_MIN_-1,pkv,  0.17088_LIMIT_MAX_0.270876379,pkw, -0.00266,!pkz, 0.0000,pky, 0.43281_LIMIT_MIN_0.232811241,!pkx, 0.0000)
	'	Simple_Axial_Model(axial,10)
		Phase_Density_g_on_cm3( 1.13557`_0.00245)
		'view_structure
		
	'	CS_G(@, 300)
		CS_L(cs, =csL;)
	'	Strain_L(@, .05)
	'	Strain_G(@, 0.00561`_LIMIT_MIN_0.0001)
	
'------------------------------------------------------------------------------
	
str
a =a32;:  17.133736`_0.012306
b =a32;:  17.133736`_0.012306
c =a32;:  17.133736`_0.012306
al 90
be 90
ga 90
space_group "I -4 3 m"
site C1   occ C 1.0   x 0.37840000 y   0.00540000  z 0.62160000     beq 1
site C2   occ C 1.0   x 0.37090000 y   -0.10190000 z  0.687340      beq 1
site C3   occ C 1.0   x 0.40290000 y   0.08340000  z 0.59710000     beq 1
site H1     x 0.41137       y -0.15486      z 0.69119       occ H    1          beq 1.381 
site H3A    x 0.33784       y 0.11461       z 0.58745       occ H    0.5        beq 1.726 
site H3B    x 0.36681       y 0.12035       z 0.6742        occ H    0.5        beq 1.726 
site H3C    x 0.42721       y 0.10763       z 0.60647       occ H    0.5        beq 1.726 
site N1   occ N 1.0   x 0.41093000 y   -0.03440000 z  0.682950      beq 1
site Cd  occ  Cd =x32; x 0.50000000 y 0.00000000    z   0.75000000   beq 1
site Zn  occ  Zn =(1-x32); x 0.50000000 y 0.00000000    z   0.75000000   beq 1
site N21    x  0.05883`_0.07083 y  0.31694`_0.21747 z  0.38430`_0.45883 occ N    0.5000     beq 5.268
site N21    x -0.02877`_0.63928 y  0.30540`_1.17355 z  0.44391`_1.44064 occ N    0.5000     beq 5.268
scale =0.0001 Stot*(r32^4);
weight_percent wp32 1		
r_bragg  0.587913186
	'	TCHZ_Peak_Type(pku,-1.00000_LIMIT_MIN_-1,pkv,  0.17088_LIMIT_MAX_0.270876379,pkw, -0.00266,!pkz, 0.0000,pky, 0.43281_LIMIT_MIN_0.232811241,!pkx, 0.0000)
	'	Simple_Axial_Model(axial,10)
		Phase_Density_g_on_cm3( 1.13557`_0.00245)
		'view_structure
		
	'	CS_G(@, 300)
		CS_L(cs, =csL;)
	'	Strain_L(@, .05)
	'	Strain_G(@, 0.00561`_LIMIT_MIN_0.0001)
	
'------------------------------------------------------------------------------
	
str
a =a33;:  17.133736`_0.012306
b =a33;:  17.133736`_0.012306
c =a33;:  17.133736`_0.012306
al 90
be 90
ga 90
space_group "I -4 3 m"
site C1   occ C 1.0   x 0.37840000 y   0.00540000  z 0.62160000     beq 1
site C2   occ C 1.0   x 0.37090000 y   -0.10190000 z  0.687340      beq 1
site C3   occ C 1.0   x 0.40290000 y   0.08340000  z 0.59710000     beq 1
site H1     x 0.41137       y -0.15486      z 0.69119       occ H    1          beq 1.381 
site H3A    x 0.33784       y 0.11461       z 0.58745       occ H    0.5        beq 1.726 
site H3B    x 0.36681       y 0.12035       z 0.6742        occ H    0.5        beq 1.726 
site H3C    x 0.42721       y 0.10763       z 0.60647       occ H    0.5        beq 1.726 
site N1   occ N 1.0   x 0.41093000 y   -0.03440000 z  0.682950      beq 1
site Cd  occ  Cd =x33; x 0.50000000 y 0.00000000    z   0.75000000   beq 1
site Zn  occ  Zn =(1-x33); x 0.50000000 y 0.00000000    z   0.75000000   beq 1
site N21    x  0.05883`_0.07083 y  0.31694`_0.21747 z  0.38430`_0.45883 occ N    0.5000     beq 5.268
site N21    x -0.02877`_0.63928 y  0.30540`_1.17355 z  0.44391`_1.44064 occ N    0.5000     beq 5.268
scale =0.0001 Stot*(r33^4);
weight_percent wp33 1		
r_bragg  0.587913186
	'	TCHZ_Peak_Type(pku,-1.00000_LIMIT_MIN_-1,pkv,  0.17088_LIMIT_MAX_0.270876379,pkw, -0.00266,!pkz, 0.0000,pky, 0.43281_LIMIT_MIN_0.232811241,!pkx, 0.0000)
	'	Simple_Axial_Model(axial,10)
		Phase_Density_g_on_cm3( 1.13557`_0.00245)
		'view_structure
		
	'	CS_G(@, 300)
		CS_L(cs, =csL;)
	'	Strain_L(@, .05)
	'	Strain_G(@, 0.00561`_LIMIT_MIN_0.0001)
	
'------------------------------------------------------------------------------
	
str
a =a34;:  17.133736`_0.012306
b =a34;:  17.133736`_0.012306
c =a34;:  17.133736`_0.012306
al 90
be 90
ga 90
space_group "I -4 3 m"
site C1   occ C 1.0   x 0.37840000 y   0.00540000  z 0.62160000     beq 1
site C2   occ C 1.0   x 0.37090000 y   -0.10190000 z  0.687340      beq 1
site C3   occ C 1.0   x 0.40290000 y   0.08340000  z 0.59710000     beq 1
site H1     x 0.41137       y -0.15486      z 0.69119       occ H    1          beq 1.381 
site H3A    x 0.33784       y 0.11461       z 0.58745       occ H    0.5        beq 1.726 
site H3B    x 0.36681       y 0.12035       z 0.6742        occ H    0.5        beq 1.726 
site H3C    x 0.42721       y 0.10763       z 0.60647       occ H    0.5        beq 1.726 
site N1   occ N 1.0   x 0.41093000 y   -0.03440000 z  0.682950      beq 1
site Cd  occ  Cd =x34; x 0.50000000 y 0.00000000    z   0.75000000   beq 1
site Zn  occ  Zn =(1-x34); x 0.50000000 y 0.00000000    z   0.75000000   beq 1
site N21    x  0.05883`_0.07083 y  0.31694`_0.21747 z  0.38430`_0.45883 occ N    0.5000     beq 5.268
site N21    x -0.02877`_0.63928 y  0.30540`_1.17355 z  0.44391`_1.44064 occ N    0.5000     beq 5.268
scale =0.0001 Stot*(r34^4);
weight_percent wp34 1		
r_bragg  0.587913186
	'	TCHZ_Peak_Type(pku,-1.00000_LIMIT_MIN_-1,pkv,  0.17088_LIMIT_MAX_0.270876379,pkw, -0.00266,!pkz, 0.0000,pky, 0.43281_LIMIT_MIN_0.232811241,!pkx, 0.0000)
	'	Simple_Axial_Model(axial,10)
		Phase_Density_g_on_cm3( 1.13557`_0.00245)
		'view_structure
		
	'	CS_G(@, 300)
		CS_L(cs, =csL;)
	'	Strain_L(@, .05)
	'	Strain_G(@, 0.00561`_LIMIT_MIN_0.0001)
	
'------------------------------------------------------------------------------
	
str
a =a35;:  17.133736`_0.012306
b =a35;:  17.133736`_0.012306
c =a35;:  17.133736`_0.012306
al 90
be 90
ga 90
space_group "I -4 3 m"
site C1   occ C 1.0   x 0.37840000 y   0.00540000  z 0.62160000     beq 1
site C2   occ C 1.0   x 0.37090000 y   -0.10190000 z  0.687340      beq 1
site C3   occ C 1.0   x 0.40290000 y   0.08340000  z 0.59710000     beq 1
site H1     x 0.41137       y -0.15486      z 0.69119       occ H    1          beq 1.381 
site H3A    x 0.33784       y 0.11461       z 0.58745       occ H    0.5        beq 1.726 
site H3B    x 0.36681       y 0.12035       z 0.6742        occ H    0.5        beq 1.726 
site H3C    x 0.42721       y 0.10763       z 0.60647       occ H    0.5        beq 1.726 
site N1   occ N 1.0   x 0.41093000 y   -0.03440000 z  0.682950      beq 1
site Cd  occ  Cd =x35; x 0.50000000 y 0.00000000    z   0.75000000   beq 1
site Zn  occ  Zn =(1-x35); x 0.50000000 y 0.00000000    z   0.75000000   beq 1
site N21    x  0.05883`_0.07083 y  0.31694`_0.21747 z  0.38430`_0.45883 occ N    0.5000     beq 5.268
site N21    x -0.02877`_0.63928 y  0.30540`_1.17355 z  0.44391`_1.44064 occ N    0.5000     beq 5.268
scale =0.0001 Stot*(r35^4);
weight_percent wp35 1		
r_bragg  0.587913186
	'	TCHZ_Peak_Type(pku,-1.00000_LIMIT_MIN_-1,pkv,  0.17088_LIMIT_MAX_0.270876379,pkw, -0.00266,!pkz, 0.0000,pky, 0.43281_LIMIT_MIN_0.232811241,!pkx, 0.0000)
	'	Simple_Axial_Model(axial,10)
		Phase_Density_g_on_cm3( 1.13557`_0.00245)
		'view_structure
		
	'	CS_G(@, 300)
		CS_L(cs, =csL;)
	'	Strain_L(@, .05)
	'	Strain_G(@, 0.00561`_LIMIT_MIN_0.0001)
	
'------------------------------------------------------------------------------
	
str
a =a36;:  17.133736`_0.012306
b =a36;:  17.133736`_0.012306
c =a36;:  17.133736`_0.012306
al 90
be 90
ga 90
space_group "I -4 3 m"
site C1   occ C 1.0   x 0.37840000 y   0.00540000  z 0.62160000     beq 1
site C2   occ C 1.0   x 0.37090000 y   -0.10190000 z  0.687340      beq 1
site C3   occ C 1.0   x 0.40290000 y   0.08340000  z 0.59710000     beq 1
site H1     x 0.41137       y -0.15486      z 0.69119       occ H    1          beq 1.381 
site H3A    x 0.33784       y 0.11461       z 0.58745       occ H    0.5        beq 1.726 
site H3B    x 0.36681       y 0.12035       z 0.6742        occ H    0.5        beq 1.726 
site H3C    x 0.42721       y 0.10763       z 0.60647       occ H    0.5        beq 1.726 
site N1   occ N 1.0   x 0.41093000 y   -0.03440000 z  0.682950      beq 1
site Cd  occ  Cd =x36; x 0.50000000 y 0.00000000    z   0.75000000   beq 1
site Zn  occ  Zn =(1-x36); x 0.50000000 y 0.00000000    z   0.75000000   beq 1
site N21    x  0.05883`_0.07083 y  0.31694`_0.21747 z  0.38430`_0.45883 occ N    0.5000     beq 5.268
site N21    x -0.02877`_0.63928 y  0.30540`_1.17355 z  0.44391`_1.44064 occ N    0.5000     beq 5.268
scale =0.0001 Stot*(r36^4);
weight_percent wp36 1		
r_bragg  0.587913186
	'	TCHZ_Peak_Type(pku,-1.00000_LIMIT_MIN_-1,pkv,  0.17088_LIMIT_MAX_0.270876379,pkw, -0.00266,!pkz, 0.0000,pky, 0.43281_LIMIT_MIN_0.232811241,!pkx, 0.0000)
	'	Simple_Axial_Model(axial,10)
		Phase_Density_g_on_cm3( 1.13557`_0.00245)
		'view_structure
		
	'	CS_G(@, 300)
		CS_L(cs, =csL;)
	'	Strain_L(@, .05)
	'	Strain_G(@, 0.00561`_LIMIT_MIN_0.0001)
	
'------------------------------------------------------------------------------
	
str
a =a37;:  17.133736`_0.012306
b =a37;:  17.133736`_0.012306
c =a37;:  17.133736`_0.012306
al 90
be 90
ga 90
space_group "I -4 3 m"
site C1   occ C 1.0   x 0.37840000 y   0.00540000  z 0.62160000     beq 1
site C2   occ C 1.0   x 0.37090000 y   -0.10190000 z  0.687340      beq 1
site C3   occ C 1.0   x 0.40290000 y   0.08340000  z 0.59710000     beq 1
site H1     x 0.41137       y -0.15486      z 0.69119       occ H    1          beq 1.381 
site H3A    x 0.33784       y 0.11461       z 0.58745       occ H    0.5        beq 1.726 
site H3B    x 0.36681       y 0.12035       z 0.6742        occ H    0.5        beq 1.726 
site H3C    x 0.42721       y 0.10763       z 0.60647       occ H    0.5        beq 1.726 
site N1   occ N 1.0   x 0.41093000 y   -0.03440000 z  0.682950      beq 1
site Cd  occ  Cd =x37; x 0.50000000 y 0.00000000    z   0.75000000   beq 1
site Zn  occ  Zn =(1-x37); x 0.50000000 y 0.00000000    z   0.75000000   beq 1
site N21    x  0.05883`_0.07083 y  0.31694`_0.21747 z  0.38430`_0.45883 occ N    0.5000     beq 5.268
site N21    x -0.02877`_0.63928 y  0.30540`_1.17355 z  0.44391`_1.44064 occ N    0.5000     beq 5.268
scale =0.0001 Stot*(r37^4);
weight_percent wp37 1		
r_bragg  0.587913186
	'	TCHZ_Peak_Type(pku,-1.00000_LIMIT_MIN_-1,pkv,  0.17088_LIMIT_MAX_0.270876379,pkw, -0.00266,!pkz, 0.0000,pky, 0.43281_LIMIT_MIN_0.232811241,!pkx, 0.0000)
	'	Simple_Axial_Model(axial,10)
		Phase_Density_g_on_cm3( 1.13557`_0.00245)
		'view_structure
		
	'	CS_G(@, 300)
		CS_L(cs, =csL;)
	'	Strain_L(@, .05)
	'	Strain_G(@, 0.00561`_LIMIT_MIN_0.0001)
	
'------------------------------------------------------------------------------
	
str
a =a38;:  17.133736`_0.012306
b =a38;:  17.133736`_0.012306
c =a38;:  17.133736`_0.012306
al 90
be 90
ga 90
space_group "I -4 3 m"
site C1   occ C 1.0   x 0.37840000 y   0.00540000  z 0.62160000     beq 1
site C2   occ C 1.0   x 0.37090000 y   -0.10190000 z  0.687340      beq 1
site C3   occ C 1.0   x 0.40290000 y   0.08340000  z 0.59710000     beq 1
site H1     x 0.41137       y -0.15486      z 0.69119       occ H    1          beq 1.381 
site H3A    x 0.33784       y 0.11461       z 0.58745       occ H    0.5        beq 1.726 
site H3B    x 0.36681       y 0.12035       z 0.6742        occ H    0.5        beq 1.726 
site H3C    x 0.42721       y 0.10763       z 0.60647       occ H    0.5        beq 1.726 
site N1   occ N 1.0   x 0.41093000 y   -0.03440000 z  0.682950      beq 1
site Cd  occ  Cd =x38; x 0.50000000 y 0.00000000    z   0.75000000   beq 1
site Zn  occ  Zn =(1-x38); x 0.50000000 y 0.00000000    z   0.75000000   beq 1
site N21    x  0.05883`_0.07083 y  0.31694`_0.21747 z  0.38430`_0.45883 occ N    0.5000     beq 5.268
site N21    x -0.02877`_0.63928 y  0.30540`_1.17355 z  0.44391`_1.44064 occ N    0.5000     beq 5.268
scale =0.0001 Stot*(r38^4);
weight_percent wp38 1		
r_bragg  0.587913186
	'	TCHZ_Peak_Type(pku,-1.00000_LIMIT_MIN_-1,pkv,  0.17088_LIMIT_MAX_0.270876379,pkw, -0.00266,!pkz, 0.0000,pky, 0.43281_LIMIT_MIN_0.232811241,!pkx, 0.0000)
	'	Simple_Axial_Model(axial,10)
		Phase_Density_g_on_cm3( 1.13557`_0.00245)
		'view_structure
		
	'	CS_G(@, 300)
		CS_L(cs, =csL;)
	'	Strain_L(@, .05)
	'	Strain_G(@, 0.00561`_LIMIT_MIN_0.0001)
	
'------------------------------------------------------------------------------
	
str
a =a39;:  17.133736`_0.012306
b =a39;:  17.133736`_0.012306
c =a39;:  17.133736`_0.012306
al 90
be 90
ga 90
space_group "I -4 3 m"
site C1   occ C 1.0   x 0.37840000 y   0.00540000  z 0.62160000     beq 1
site C2   occ C 1.0   x 0.37090000 y   -0.10190000 z  0.687340      beq 1
site C3   occ C 1.0   x 0.40290000 y   0.08340000  z 0.59710000     beq 1
site H1     x 0.41137       y -0.15486      z 0.69119       occ H    1          beq 1.381 
site H3A    x 0.33784       y 0.11461       z 0.58745       occ H    0.5        beq 1.726 
site H3B    x 0.36681       y 0.12035       z 0.6742        occ H    0.5        beq 1.726 
site H3C    x 0.42721       y 0.10763       z 0.60647       occ H    0.5        beq 1.726 
site N1   occ N 1.0   x 0.41093000 y   -0.03440000 z  0.682950      beq 1
site Cd  occ  Cd =x39; x 0.50000000 y 0.00000000    z   0.75000000   beq 1
site Zn  occ  Zn =(1-x39); x 0.50000000 y 0.00000000    z   0.75000000   beq 1
site N21    x  0.05883`_0.07083 y  0.31694`_0.21747 z  0.38430`_0.45883 occ N    0.5000     beq 5.268
site N21    x -0.02877`_0.63928 y  0.30540`_1.17355 z  0.44391`_1.44064 occ N    0.5000     beq 5.268
scale =0.0001 Stot*(r39^4);
weight_percent wp39 1		
r_bragg  0.587913186
	'	TCHZ_Peak_Type(pku,-1.00000_LIMIT_MIN_-1,pkv,  0.17088_LIMIT_MAX_0.270876379,pkw, -0.00266,!pkz, 0.0000,pky, 0.43281_LIMIT_MIN_0.232811241,!pkx, 0.0000)
	'	Simple_Axial_Model(axial,10)
		Phase_Density_g_on_cm3( 1.13557`_0.00245)
		'view_structure
		
	'	CS_G(@, 300)
		CS_L(cs, =csL;)
	'	Strain_L(@, .05)
	'	Strain_G(@, 0.00561`_LIMIT_MIN_0.0001)
	
'------------------------------------------------------------------------------
	
str
a =a40;:  17.133736`_0.012306
b =a40;:  17.133736`_0.012306
c =a40;:  17.133736`_0.012306
al 90
be 90
ga 90
space_group "I -4 3 m"
site C1   occ C 1.0   x 0.37840000 y   0.00540000  z 0.62160000     beq 1
site C2   occ C 1.0   x 0.37090000 y   -0.10190000 z  0.687340      beq 1
site C3   occ C 1.0   x 0.40290000 y   0.08340000  z 0.59710000     beq 1
site H1     x 0.41137       y -0.15486      z 0.69119       occ H    1          beq 1.381 
site H3A    x 0.33784       y 0.11461       z 0.58745       occ H    0.5        beq 1.726 
site H3B    x 0.36681       y 0.12035       z 0.6742        occ H    0.5        beq 1.726 
site H3C    x 0.42721       y 0.10763       z 0.60647       occ H    0.5        beq 1.726 
site N1   occ N 1.0   x 0.41093000 y   -0.03440000 z  0.682950      beq 1
site Cd  occ  Cd =x40; x 0.50000000 y 0.00000000    z   0.75000000   beq 1
site Zn  occ  Zn =(1-x40); x 0.50000000 y 0.00000000    z   0.75000000   beq 1
site N21    x  0.05883`_0.07083 y  0.31694`_0.21747 z  0.38430`_0.45883 occ N    0.5000     beq 5.268
site N21    x -0.02877`_0.63928 y  0.30540`_1.17355 z  0.44391`_1.44064 occ N    0.5000     beq 5.268
scale =0.0001 Stot*(r40^4);
weight_percent wp40 1		
r_bragg  0.587913186
	'	TCHZ_Peak_Type(pku,-1.00000_LIMIT_MIN_-1,pkv,  0.17088_LIMIT_MAX_0.270876379,pkw, -0.00266,!pkz, 0.0000,pky, 0.43281_LIMIT_MIN_0.232811241,!pkx, 0.0000)
	'	Simple_Axial_Model(axial,10)
		Phase_Density_g_on_cm3( 1.13557`_0.00245)
		'view_structure
		
	'	CS_G(@, 300)
		CS_L(cs, =csL;)
	'	Strain_L(@, .05)
	'	Strain_G(@, 0.00561`_LIMIT_MIN_0.0001)
	
'------------------------------------------------------------------------------
	
str
a =a41;:  17.133736`_0.012306
b =a41;:  17.133736`_0.012306
c =a41;:  17.133736`_0.012306
al 90
be 90
ga 90
space_group "I -4 3 m"
site C1   occ C 1.0   x 0.37840000 y   0.00540000  z 0.62160000     beq 1
site C2   occ C 1.0   x 0.37090000 y   -0.10190000 z  0.687340      beq 1
site C3   occ C 1.0   x 0.40290000 y   0.08340000  z 0.59710000     beq 1
site H1     x 0.41137       y -0.15486      z 0.69119       occ H    1          beq 1.381 
site H3A    x 0.33784       y 0.11461       z 0.58745       occ H    0.5        beq 1.726 
site H3B    x 0.36681       y 0.12035       z 0.6742        occ H    0.5        beq 1.726 
site H3C    x 0.42721       y 0.10763       z 0.60647       occ H    0.5        beq 1.726 
site N1   occ N 1.0   x 0.41093000 y   -0.03440000 z  0.682950      beq 1
site Cd  occ  Cd =x41; x 0.50000000 y 0.00000000    z   0.75000000   beq 1
site Zn  occ  Zn =(1-x41); x 0.50000000 y 0.00000000    z   0.75000000   beq 1
site N21    x  0.05883`_0.07083 y  0.31694`_0.21747 z  0.38430`_0.45883 occ N    0.5000     beq 5.268
site N21    x -0.02877`_0.63928 y  0.30540`_1.17355 z  0.44391`_1.44064 occ N    0.5000     beq 5.268
scale =0.0001 Stot*(r41^4);
weight_percent wp41 1		
r_bragg  0.587913186
	'	TCHZ_Peak_Type(pku,-1.00000_LIMIT_MIN_-1,pkv,  0.17088_LIMIT_MAX_0.270876379,pkw, -0.00266,!pkz, 0.0000,pky, 0.43281_LIMIT_MIN_0.232811241,!pkx, 0.0000)
	'	Simple_Axial_Model(axial,10)
		Phase_Density_g_on_cm3( 1.13557`_0.00245)
		'view_structure
		
	'	CS_G(@, 300)
		CS_L(cs, =csL;)
	'	Strain_L(@, .05)
	'	Strain_G(@, 0.00561`_LIMIT_MIN_0.0001)
	
'------------------------------------------------------------------------------
	
str
a =a42;:  17.133736`_0.012306
b =a42;:  17.133736`_0.012306
c =a42;:  17.133736`_0.012306
al 90
be 90
ga 90
space_group "I -4 3 m"
site C1   occ C 1.0   x 0.37840000 y   0.00540000  z 0.62160000     beq 1
site C2   occ C 1.0   x 0.37090000 y   -0.10190000 z  0.687340      beq 1
site C3   occ C 1.0   x 0.40290000 y   0.08340000  z 0.59710000     beq 1
site H1     x 0.41137       y -0.15486      z 0.69119       occ H    1          beq 1.381 
site H3A    x 0.33784       y 0.11461       z 0.58745       occ H    0.5        beq 1.726 
site H3B    x 0.36681       y 0.12035       z 0.6742        occ H    0.5        beq 1.726 
site H3C    x 0.42721       y 0.10763       z 0.60647       occ H    0.5        beq 1.726 
site N1   occ N 1.0   x 0.41093000 y   -0.03440000 z  0.682950      beq 1
site Cd  occ  Cd =x42; x 0.50000000 y 0.00000000    z   0.75000000   beq 1
site Zn  occ  Zn =(1-x42); x 0.50000000 y 0.00000000    z   0.75000000   beq 1
site N21    x  0.05883`_0.07083 y  0.31694`_0.21747 z  0.38430`_0.45883 occ N    0.5000     beq 5.268
site N21    x -0.02877`_0.63928 y  0.30540`_1.17355 z  0.44391`_1.44064 occ N    0.5000     beq 5.268
scale =0.0001 Stot*(r42^4);
weight_percent wp42 1		
r_bragg  0.587913186
	'	TCHZ_Peak_Type(pku,-1.00000_LIMIT_MIN_-1,pkv,  0.17088_LIMIT_MAX_0.270876379,pkw, -0.00266,!pkz, 0.0000,pky, 0.43281_LIMIT_MIN_0.232811241,!pkx, 0.0000)
	'	Simple_Axial_Model(axial,10)
		Phase_Density_g_on_cm3( 1.13557`_0.00245)
		'view_structure
		
	'	CS_G(@, 300)
		CS_L(cs, =csL;)
	'	Strain_L(@, .05)
	'	Strain_G(@, 0.00561`_LIMIT_MIN_0.0001)
	
'------------------------------------------------------------------------------
	
str
a =a43;:  17.133736`_0.012306
b =a43;:  17.133736`_0.012306
c =a43;:  17.133736`_0.012306
al 90
be 90
ga 90
space_group "I -4 3 m"
site C1   occ C 1.0   x 0.37840000 y   0.00540000  z 0.62160000     beq 1
site C2   occ C 1.0   x 0.37090000 y   -0.10190000 z  0.687340      beq 1
site C3   occ C 1.0   x 0.40290000 y   0.08340000  z 0.59710000     beq 1
site H1     x 0.41137       y -0.15486      z 0.69119       occ H    1          beq 1.381 
site H3A    x 0.33784       y 0.11461       z 0.58745       occ H    0.5        beq 1.726 
site H3B    x 0.36681       y 0.12035       z 0.6742        occ H    0.5        beq 1.726 
site H3C    x 0.42721       y 0.10763       z 0.60647       occ H    0.5        beq 1.726 
site N1   occ N 1.0   x 0.41093000 y   -0.03440000 z  0.682950      beq 1
site Cd  occ  Cd =x43; x 0.50000000 y 0.00000000    z   0.75000000   beq 1
site Zn  occ  Zn =(1-x43); x 0.50000000 y 0.00000000    z   0.75000000   beq 1
site N21    x  0.05883`_0.07083 y  0.31694`_0.21747 z  0.38430`_0.45883 occ N    0.5000     beq 5.268
site N21    x -0.02877`_0.63928 y  0.30540`_1.17355 z  0.44391`_1.44064 occ N    0.5000     beq 5.268
scale =0.0001 Stot*(r43^4);
weight_percent wp43 1		
r_bragg  0.587913186
	'	TCHZ_Peak_Type(pku,-1.00000_LIMIT_MIN_-1,pkv,  0.17088_LIMIT_MAX_0.270876379,pkw, -0.00266,!pkz, 0.0000,pky, 0.43281_LIMIT_MIN_0.232811241,!pkx, 0.0000)
	'	Simple_Axial_Model(axial,10)
		Phase_Density_g_on_cm3( 1.13557`_0.00245)
		'view_structure
		
	'	CS_G(@, 300)
		CS_L(cs, =csL;)
	'	Strain_L(@, .05)
	'	Strain_G(@, 0.00561`_LIMIT_MIN_0.0001)
	
'------------------------------------------------------------------------------
	
str
a =a44;:  17.133736`_0.012306
b =a44;:  17.133736`_0.012306
c =a44;:  17.133736`_0.012306
al 90
be 90
ga 90
space_group "I -4 3 m"
site C1   occ C 1.0   x 0.37840000 y   0.00540000  z 0.62160000     beq 1
site C2   occ C 1.0   x 0.37090000 y   -0.10190000 z  0.687340      beq 1
site C3   occ C 1.0   x 0.40290000 y   0.08340000  z 0.59710000     beq 1
site H1     x 0.41137       y -0.15486      z 0.69119       occ H    1          beq 1.381 
site H3A    x 0.33784       y 0.11461       z 0.58745       occ H    0.5        beq 1.726 
site H3B    x 0.36681       y 0.12035       z 0.6742        occ H    0.5        beq 1.726 
site H3C    x 0.42721       y 0.10763       z 0.60647       occ H    0.5        beq 1.726 
site N1   occ N 1.0   x 0.41093000 y   -0.03440000 z  0.682950      beq 1
site Cd  occ  Cd =x44; x 0.50000000 y 0.00000000    z   0.75000000   beq 1
site Zn  occ  Zn =(1-x44); x 0.50000000 y 0.00000000    z   0.75000000   beq 1
site N21    x  0.05883`_0.07083 y  0.31694`_0.21747 z  0.38430`_0.45883 occ N    0.5000     beq 5.268
site N21    x -0.02877`_0.63928 y  0.30540`_1.17355 z  0.44391`_1.44064 occ N    0.5000     beq 5.268
scale =0.0001 Stot*(r44^4);
weight_percent wp44 1		
r_bragg  0.587913186
	'	TCHZ_Peak_Type(pku,-1.00000_LIMIT_MIN_-1,pkv,  0.17088_LIMIT_MAX_0.270876379,pkw, -0.00266,!pkz, 0.0000,pky, 0.43281_LIMIT_MIN_0.232811241,!pkx, 0.0000)
	'	Simple_Axial_Model(axial,10)
		Phase_Density_g_on_cm3( 1.13557`_0.00245)
		'view_structure
		
	'	CS_G(@, 300)
		CS_L(cs, =csL;)
	'	Strain_L(@, .05)
	'	Strain_G(@, 0.00561`_LIMIT_MIN_0.0001)
	
'------------------------------------------------------------------------------
	
str
a =a45;:  17.133736`_0.012306
b =a45;:  17.133736`_0.012306
c =a45;:  17.133736`_0.012306
al 90
be 90
ga 90
space_group "I -4 3 m"
site C1   occ C 1.0   x 0.37840000 y   0.00540000  z 0.62160000     beq 1
site C2   occ C 1.0   x 0.37090000 y   -0.10190000 z  0.687340      beq 1
site C3   occ C 1.0   x 0.40290000 y   0.08340000  z 0.59710000     beq 1
site H1     x 0.41137       y -0.15486      z 0.69119       occ H    1          beq 1.381 
site H3A    x 0.33784       y 0.11461       z 0.58745       occ H    0.5        beq 1.726 
site H3B    x 0.36681       y 0.12035       z 0.6742        occ H    0.5        beq 1.726 
site H3C    x 0.42721       y 0.10763       z 0.60647       occ H    0.5        beq 1.726 
site N1   occ N 1.0   x 0.41093000 y   -0.03440000 z  0.682950      beq 1
site Cd  occ  Cd =x45; x 0.50000000 y 0.00000000    z   0.75000000   beq 1
site Zn  occ  Zn =(1-x45); x 0.50000000 y 0.00000000    z   0.75000000   beq 1
site N21    x  0.05883`_0.07083 y  0.31694`_0.21747 z  0.38430`_0.45883 occ N    0.5000     beq 5.268
site N21    x -0.02877`_0.63928 y  0.30540`_1.17355 z  0.44391`_1.44064 occ N    0.5000     beq 5.268
scale =0.0001 Stot*(r45^4);
weight_percent wp45 1		
r_bragg  0.587913186
	'	TCHZ_Peak_Type(pku,-1.00000_LIMIT_MIN_-1,pkv,  0.17088_LIMIT_MAX_0.270876379,pkw, -0.00266,!pkz, 0.0000,pky, 0.43281_LIMIT_MIN_0.232811241,!pkx, 0.0000)
	'	Simple_Axial_Model(axial,10)
		Phase_Density_g_on_cm3( 1.13557`_0.00245)
		'view_structure
		
	'	CS_G(@, 300)
		CS_L(cs, =csL;)
	'	Strain_L(@, .05)
	'	Strain_G(@, 0.00561`_LIMIT_MIN_0.0001)
	
'------------------------------------------------------------------------------
	
str
a =a46;:  17.133736`_0.012306
b =a46;:  17.133736`_0.012306
c =a46;:  17.133736`_0.012306
al 90
be 90
ga 90
space_group "I -4 3 m"
site C1   occ C 1.0   x 0.37840000 y   0.00540000  z 0.62160000     beq 1
site C2   occ C 1.0   x 0.37090000 y   -0.10190000 z  0.687340      beq 1
site C3   occ C 1.0   x 0.40290000 y   0.08340000  z 0.59710000     beq 1
site H1     x 0.41137       y -0.15486      z 0.69119       occ H    1          beq 1.381 
site H3A    x 0.33784       y 0.11461       z 0.58745       occ H    0.5        beq 1.726 
site H3B    x 0.36681       y 0.12035       z 0.6742        occ H    0.5        beq 1.726 
site H3C    x 0.42721       y 0.10763       z 0.60647       occ H    0.5        beq 1.726 
site N1   occ N 1.0   x 0.41093000 y   -0.03440000 z  0.682950      beq 1
site Cd  occ  Cd =x46; x 0.50000000 y 0.00000000    z   0.75000000   beq 1
site Zn  occ  Zn =(1-x46); x 0.50000000 y 0.00000000    z   0.75000000   beq 1
site N21    x  0.05883`_0.07083 y  0.31694`_0.21747 z  0.38430`_0.45883 occ N    0.5000     beq 5.268
site N21    x -0.02877`_0.63928 y  0.30540`_1.17355 z  0.44391`_1.44064 occ N    0.5000     beq 5.268
scale =0.0001 Stot*(r46^4);
weight_percent wp46 1		
r_bragg  0.587913186
	'	TCHZ_Peak_Type(pku,-1.00000_LIMIT_MIN_-1,pkv,  0.17088_LIMIT_MAX_0.270876379,pkw, -0.00266,!pkz, 0.0000,pky, 0.43281_LIMIT_MIN_0.232811241,!pkx, 0.0000)
	'	Simple_Axial_Model(axial,10)
		Phase_Density_g_on_cm3( 1.13557`_0.00245)
		'view_structure
		
	'	CS_G(@, 300)
		CS_L(cs, =csL;)
	'	Strain_L(@, .05)
	'	Strain_G(@, 0.00561`_LIMIT_MIN_0.0001)
	
'------------------------------------------------------------------------------
	
str
a =a47;:  17.133736`_0.012306
b =a47;:  17.133736`_0.012306
c =a47;:  17.133736`_0.012306
al 90
be 90
ga 90
space_group "I -4 3 m"
site C1   occ C 1.0   x 0.37840000 y   0.00540000  z 0.62160000     beq 1
site C2   occ C 1.0   x 0.37090000 y   -0.10190000 z  0.687340      beq 1
site C3   occ C 1.0   x 0.40290000 y   0.08340000  z 0.59710000     beq 1
site H1     x 0.41137       y -0.15486      z 0.69119       occ H    1          beq 1.381 
site H3A    x 0.33784       y 0.11461       z 0.58745       occ H    0.5        beq 1.726 
site H3B    x 0.36681       y 0.12035       z 0.6742        occ H    0.5        beq 1.726 
site H3C    x 0.42721       y 0.10763       z 0.60647       occ H    0.5        beq 1.726 
site N1   occ N 1.0   x 0.41093000 y   -0.03440000 z  0.682950      beq 1
site Cd  occ  Cd =x47; x 0.50000000 y 0.00000000    z   0.75000000   beq 1
site Zn  occ  Zn =(1-x47); x 0.50000000 y 0.00000000    z   0.75000000   beq 1
site N21    x  0.05883`_0.07083 y  0.31694`_0.21747 z  0.38430`_0.45883 occ N    0.5000     beq 5.268
site N21    x -0.02877`_0.63928 y  0.30540`_1.17355 z  0.44391`_1.44064 occ N    0.5000     beq 5.268
scale =0.0001 Stot*(r47^4);
weight_percent wp47 1		
r_bragg  0.587913186
	'	TCHZ_Peak_Type(pku,-1.00000_LIMIT_MIN_-1,pkv,  0.17088_LIMIT_MAX_0.270876379,pkw, -0.00266,!pkz, 0.0000,pky, 0.43281_LIMIT_MIN_0.232811241,!pkx, 0.0000)
	'	Simple_Axial_Model(axial,10)
		Phase_Density_g_on_cm3( 1.13557`_0.00245)
		'view_structure
		
	'	CS_G(@, 300)
		CS_L(cs, =csL;)
	'	Strain_L(@, .05)
	'	Strain_G(@, 0.00561`_LIMIT_MIN_0.0001)
	
'------------------------------------------------------------------------------
	
str
a =a48;:  17.133736`_0.012306
b =a48;:  17.133736`_0.012306
c =a48;:  17.133736`_0.012306
al 90
be 90
ga 90
space_group "I -4 3 m"
site C1   occ C 1.0   x 0.37840000 y   0.00540000  z 0.62160000     beq 1
site C2   occ C 1.0   x 0.37090000 y   -0.10190000 z  0.687340      beq 1
site C3   occ C 1.0   x 0.40290000 y   0.08340000  z 0.59710000     beq 1
site H1     x 0.41137       y -0.15486      z 0.69119       occ H    1          beq 1.381 
site H3A    x 0.33784       y 0.11461       z 0.58745       occ H    0.5        beq 1.726 
site H3B    x 0.36681       y 0.12035       z 0.6742        occ H    0.5        beq 1.726 
site H3C    x 0.42721       y 0.10763       z 0.60647       occ H    0.5        beq 1.726 
site N1   occ N 1.0   x 0.41093000 y   -0.03440000 z  0.682950      beq 1
site Cd  occ  Cd =x48; x 0.50000000 y 0.00000000    z   0.75000000   beq 1
site Zn  occ  Zn =(1-x48); x 0.50000000 y 0.00000000    z   0.75000000   beq 1
site N21    x  0.05883`_0.07083 y  0.31694`_0.21747 z  0.38430`_0.45883 occ N    0.5000     beq 5.268
site N21    x -0.02877`_0.63928 y  0.30540`_1.17355 z  0.44391`_1.44064 occ N    0.5000     beq 5.268
scale =0.0001 Stot*(r48^4);
weight_percent wp48 1		
r_bragg  0.587913186
	'	TCHZ_Peak_Type(pku,-1.00000_LIMIT_MIN_-1,pkv,  0.17088_LIMIT_MAX_0.270876379,pkw, -0.00266,!pkz, 0.0000,pky, 0.43281_LIMIT_MIN_0.232811241,!pkx, 0.0000)
	'	Simple_Axial_Model(axial,10)
		Phase_Density_g_on_cm3( 1.13557`_0.00245)
		'view_structure
		
	'	CS_G(@, 300)
		CS_L(cs, =csL;)
	'	Strain_L(@, .05)
	'	Strain_G(@, 0.00561`_LIMIT_MIN_0.0001)
	
'------------------------------------------------------------------------------
	
str
a =a49;:  17.133736`_0.012306
b =a49;:  17.133736`_0.012306
c =a49;:  17.133736`_0.012306
al 90
be 90
ga 90
space_group "I -4 3 m"
site C1   occ C 1.0   x 0.37840000 y   0.00540000  z 0.62160000     beq 1
site C2   occ C 1.0   x 0.37090000 y   -0.10190000 z  0.687340      beq 1
site C3   occ C 1.0   x 0.40290000 y   0.08340000  z 0.59710000     beq 1
site H1     x 0.41137       y -0.15486      z 0.69119       occ H    1          beq 1.381 
site H3A    x 0.33784       y 0.11461       z 0.58745       occ H    0.5        beq 1.726 
site H3B    x 0.36681       y 0.12035       z 0.6742        occ H    0.5        beq 1.726 
site H3C    x 0.42721       y 0.10763       z 0.60647       occ H    0.5        beq 1.726 
site N1   occ N 1.0   x 0.41093000 y   -0.03440000 z  0.682950      beq 1
site Cd  occ  Cd =x49; x 0.50000000 y 0.00000000    z   0.75000000   beq 1
site Zn  occ  Zn =(1-x49); x 0.50000000 y 0.00000000    z   0.75000000   beq 1
site N21    x  0.05883`_0.07083 y  0.31694`_0.21747 z  0.38430`_0.45883 occ N    0.5000     beq 5.268
site N21    x -0.02877`_0.63928 y  0.30540`_1.17355 z  0.44391`_1.44064 occ N    0.5000     beq 5.268
scale =0.0001 Stot*(r49^4);
weight_percent wp49 1		
r_bragg  0.587913186
	'	TCHZ_Peak_Type(pku,-1.00000_LIMIT_MIN_-1,pkv,  0.17088_LIMIT_MAX_0.270876379,pkw, -0.00266,!pkz, 0.0000,pky, 0.43281_LIMIT_MIN_0.232811241,!pkx, 0.0000)
	'	Simple_Axial_Model(axial,10)
		Phase_Density_g_on_cm3( 1.13557`_0.00245)
		'view_structure
		
	'	CS_G(@, 300)
		CS_L(cs, =csL;)
	'	Strain_L(@, .05)
	'	Strain_G(@, 0.00561`_LIMIT_MIN_0.0001)
	
'------------------------------------------------------------------------------
	
str
a =a50;:  17.133736`_0.012306
b =a50;:  17.133736`_0.012306
c =a50;:  17.133736`_0.012306
al 90
be 90
ga 90
space_group "I -4 3 m"
site C1   occ C 1.0   x 0.37840000 y   0.00540000  z 0.62160000     beq 1
site C2   occ C 1.0   x 0.37090000 y   -0.10190000 z  0.687340      beq 1
site C3   occ C 1.0   x 0.40290000 y   0.08340000  z 0.59710000     beq 1
site H1     x 0.41137       y -0.15486      z 0.69119       occ H    1          beq 1.381 
site H3A    x 0.33784       y 0.11461       z 0.58745       occ H    0.5        beq 1.726 
site H3B    x 0.36681       y 0.12035       z 0.6742        occ H    0.5        beq 1.726 
site H3C    x 0.42721       y 0.10763       z 0.60647       occ H    0.5        beq 1.726 
site N1   occ N 1.0   x 0.41093000 y   -0.03440000 z  0.682950      beq 1
site Cd  occ  Cd =x50; x 0.50000000 y 0.00000000    z   0.75000000   beq 1
site Zn  occ  Zn =(1-x50); x 0.50000000 y 0.00000000    z   0.75000000   beq 1
site N21    x  0.05883`_0.07083 y  0.31694`_0.21747 z  0.38430`_0.45883 occ N    0.5000     beq 5.268
site N21    x -0.02877`_0.63928 y  0.30540`_1.17355 z  0.44391`_1.44064 occ N    0.5000     beq 5.268
scale =0.0001 Stot*(r50^4);
weight_percent wp50 1		
r_bragg  0.587913186
	'	TCHZ_Peak_Type(pku,-1.00000_LIMIT_MIN_-1,pkv,  0.17088_LIMIT_MAX_0.270876379,pkw, -0.00266,!pkz, 0.0000,pky, 0.43281_LIMIT_MIN_0.232811241,!pkx, 0.0000)
	'	Simple_Axial_Model(axial,10)
		Phase_Density_g_on_cm3( 1.13557`_0.00245)
		'view_structure
		
	'	CS_G(@, 300)
		CS_L(cs, =csL;)
	'	Strain_L(@, .05)
	'	Strain_G(@, 0.00561`_LIMIT_MIN_0.0001)

	
	
C_matrix_normalized											'Below is the correlation matrix (in percent) of all the refined parameters
{
                             1   2   3   4   5   6   7   8   9  10  11  12  13  14  15  16
bkg23330720            1:  100  34  57  23  47  11  41  16  23  17  23   6  -8 -30  25 -19
bkg23333792            2:   34 100  29  68  21  48  16  36   9  25   5   2  -2  -8   6  -5
bkg23334304            3:   57  29 100  28  66  21  44  11  36   3  18  -2   3  16 -13   9
bkg23329184            4:   23  68  28 100  30  62  20  44  11  29   6   2  -2  -8   6  -5
bkg23324320            5:   47  21  66  30 100  30  61  17  42  10  25   1  -0   3  -2   0
bkg23336608            6:   11  48  21  62  30 100  27  55  17  30   4  -2   2   7  -6   7
bkg23332256            7:   41  16  44  20  61  27 100  30  55  19  35   3  -3 -14  11  -8
bkg23336864            8:   16  36  11  44  17  55  30 100  25  51  12   3  -3 -13  10  -9
bkg23337376            9:   23   9  36  11  42  17  55  25 100  23  46  -1   2   7  -6   5
bkg23331744           10:   17  25   3  29  10  30  19  51  23 100  24   3  -4 -23  18 -15
bkg23324576           11:   23   5  18   6  25   4  35  12  46  24 100   6  -5 -11   9 -18
a0                    12:    6   2  -2   2   1  -2   3   3  -1   3   6 100 -83 -28  17  -3
sig                   13:   -8  -2   3  -2  -0   2  -3  -3   2  -4  -5 -83 100  22 -16  13
scale20117440_        14:  -30  -8  16  -8   3   7 -14 -13   7 -23 -11 -28  22 100 -75  -2
csL                   15:   25   6 -13   6  -2  -6  11  10  -6  18   9  17 -16 -75 100  -8
scale20117632_        16:  -19  -5   9  -5   0   7  -8  -9   5 -15 -18  -3  13  -2  -8 100
}
